# Supplementary material for: A genome-wide association study of red-blood cell fatty acids and ratios incorporating dietary covariates: Framingham Heart Study Offspring Cohort
Source: PLoS One. 2018 Apr 13;13(4):e0194882. doi: 10.1371/journal.pone.0194882 (PMC5898718; doi:10.1371/journal.pone.0194882)
Supplement: S2 Table — (CSV) [file pone.0194882.s002.csv]

# genetic data is from genome build grch37
FA.FA.Ratio	SNP	chr	pos	pval	Beta	SE	EAF	ImputationRsq	Effect_allele	Other_allele	Gene_within_10kb
ELONG5_N6	rs4985167	16	15082865	8.40E-13	-0.02624133	0.003667826	0.156113514	0.525	T	C	PDXDC1
ELONG5_N6	rs7192552	16	15122195	4.64E-12	-0.024143469	0.00349087	0.259403808	NA	G	A	PDXDC1
ELONG5_N6	rs4985124	16	15125441	2.19E-14	-0.024075445	0.003151669	0.177419042	0.9991	G	T	PDXDC1
ELONG5_N6	rs4985155	16	15129459	3.02E-16	-0.025045978	0.003064656	0.201248034	0.931	G	A	PDXDC1
ELONG5_N6	rs3198697	16	15129940	9.27E-11	0.018740606	0.002892783	0.271626044	0.9997	T	C	PDXDC1
ELONG5_N6	rs7200543	16	15129970	1.87E-14	-0.024131232	0.003150594	0.177273587	0.976	G	A	PDXDC1
ELONG5_N6	rs1741	16	15130351	1.89E-14	-0.024129063	0.003150873	0.177216093	0.9861	C	G	PDXDC1
ELONG5_N6	rs6498540	16	15130594	1.93E-14	-0.024122656	0.003151143	0.177138943	0.94	G	A	PDXDC1
ELONG5_N6	rs1121	16	15131076	2.00E-14	-0.024107737	0.003151079	0.177042383	0.9796	A	G	PDXDC1
ELONG5_N6	rs1135999	16	15131962	2.06E-14	-0.024091353	0.003150503	0.176965602	0.9742	G	A	PDXDC1
ELONG5_N6	rs1136001	16	15131974	2.12E-14	-0.024075855	0.003149998	0.176907985	0.9741	T	G	PDXDC1
ELONG5_N6	rs2740	16	15132108	2.12E-14	-0.024080639	0.003150624	0.176922604	0.9665	G	A	PDXDC1
ELONG5_N6	rs16966952	16	15135943	2.31E-14	-0.024079883	0.003155089	0.177092383	0.966	A	G	PDXDC1
ELONG5_N6	rs3803573	16	15138413	2.40E-14	-0.024065829	0.003155285	0.177076536	0.9689	T	C	PDXDC1
ELONG5_N6	rs4500751	16	15140211	1.41E-14	-0.023803844	0.003093237	0.185940909	0.9991	T	C	PDXDC1
ELONG5_N6	rs4985148	16	15147788	1.44E-14	-0.023814872	0.003095753	0.185980835	0.9281	C	A	PDXDC1
RBC_C14_0	rs16950375	15	67230480	1.73E-08	-0.041584521	0.007377016	0.05942715	NA	G	T	LOC102723481
RBC_C14_0	rs7163945	15	67231181	3.54E-08	-0.04026073	0.007303684	0.063909582	NA	T	G	LOC102723481
D9D_C18	rs759052	12	7069620	2.21E-13	-0.017392782	0.002371063	0.070163145	0.655	C	T	MIR200C
D9D_C18	rs2110073	12	7075882	4.34E-22	-0.022630448	0.002342027	0.051157617	0.9967	T	C	MIR200C
D9D_C18	rs12579775	12	7085171	5.36E-21	-0.021034012	0.002237215	0.056386486	0.9959	A	G	EMG1
D9D_C18	rs1984564	12	7090193	5.71E-22	-0.022519622	0.002337364	0.05044484	0.9498	G	A	EMG1
D9D_C18	rs3764031	12	7091918	6.72E-22	-0.022492912	0.002338655	0.050447297	0.9859	T	C	EMG1
D9D_C18	rs16933023	12	7107348	1.84E-21	-0.022263763	0.002340179	0.050457125	0.965	G	C	C1S
D9D_C18	rs7952839	12	7110571	2.12E-21	-0.022226025	0.002339838	0.0504586	0.9517	A	G	C1S
D9D_C18	rs7311050	12	7120836	3.67E-21	-0.022086479	0.002339264	0.050371867	1	T	C	C1S
D9D_C18	rs12580233	12	7124522	3.89E-21	-0.022160225	0.002348592	0.050320762	0.9626	C	T	C1S
D9D_C18	rs12582990	12	7145853	4.08E-21	-0.022187258	0.002352704	0.050305897	0.8185	C	T	C1S
D5D_C20	rs11230749	11	61362978	1.92E-15	-0.080363201	0.01011315	0.082465233	0.3677	T	C
ELONG5_N6	rs11230749	11	61362978	8.03E-11	0.057363441	0.008825094	0.082465233	0.3677	T	C
D5D_C20	rs198745	11	61376680	3.56E-12	0.054873992	0.007891415	0.129231818	0.5214	T	C
D5D_C20	rs198746	11	61376970	3.39E-12	0.054890975	0.007886036	0.129252211	0.5115	G	A	RPLP0P2
D5D_C20	rs2453710	11	61406542	4.05E-20	0.0370726	0.004035455	0.276254668	0.6232	G	A	RPLP0P2
D5D_C20	rs1692116	11	61409247	1.79E-10	0.031358235	0.004916351	0.089973219	0.6134	A	G
D5D_C20	rs2453712	11	61413328	3.24E-10	0.033915548	0.005394692	0.065672482	0.5879	T	C
D5D_C20	rs1692120	11	61417472	4.76E-19	0.033917891	0.003803428	0.277160688	0.6797	A	G
D5D_C20	rs2132390	11	61424995	2.99E-10	0.03400928	0.005398901	0.065718182	0.6212	T	G
D5D_C20	rs6591657	11	61434532	2.66E-10	0.03414666	0.005405176	0.065779607	0.6598	T	G
D5D_C20	rs7925523	11	61442492	3.03E-10	0.02895978	0.004598808	0.09780688	0.958	A	G
D5D_C20	rs1791785	11	61442813	1.61E-20	-0.035481036	0.003821137	0.164431818	0.9977	T	C
ELONG5_N6	rs1791785	11	61442813	2.21E-08	0.018795437	0.003359506	0.164431818	0.9977	T	C	DAGLA
D5D_C20	rs4963308	11	61456426	4.07E-11	0.029889294	0.004527647	0.095565971	0.9949	A	G	DAGLA
D5D_C20	rs883724	11	61457857	3.99E-11	0.029879193	0.004524101	0.095586855	0.9992	T	C	DAGLA
D5D_C20	rs11827215	11	61458595	3.94E-11	0.029891686	0.004524713	0.095586364	0.9948	A	G	DAGLA
D5D_C20	rs12794220	11	61462412	1.99E-10	0.022853116	0.003592065	0.235746683	0.8432	T	C	DAGLA
D5D_C20	rs198456	11	61463388	1.95E-11	0.023536316	0.003507795	0.252280344	NA	G	A	DAGLA
D5D_C20	rs198453	11	61464550	7.10E-19	-0.033524623	0.00377814	0.164558354	0.9661	T	C	DAGLA
D5D_C20	rs879486	11	61475233	6.35E-13	-0.02535489	0.003525063	0.220841523	0.9613	C	T	DAGLA
D5D_C20	rs12274157	11	61477647	1.07E-11	0.031507518	0.004635669	0.116366216	0.9444	C	A	DAGLA
D5D_C20	rs198436	11	61482046	1.82E-11	0.023519932	0.003500105	0.252448157	NA	T	C	DAGLA
D5D_C20	rs198435	11	61483324	6.32E-13	0.039558848	0.00549933	0.071581327	0.8337	C	G	DAGLA
D5D_C20	rs198432	11	61484981	5.43E-19	-0.032723357	0.003675495	0.167217322	0.9889	A	C	DAGLA
D5D_C20	rs198430	11	61487690	6.48E-20	-0.033754492	0.003694665	0.157817813	0.999	A	G	DAGLA
ELONG5_N6	rs198430	11	61487690	7.98E-09	0.018689239	0.003239665	0.157817813	0.999	A	G	DAGLA
D5D_C20	rs81658	11	61487944	6.06E-20	-0.033801744	0.003696905	0.157826536	0.9983	A	G	DAGLA
ELONG5_N6	rs81658	11	61487944	7.80E-09	0.018713673	0.00324174	0.157826536	0.9983	A	G	DAGLA
D5D_C20	rs198428	11	61489705	4.66E-14	0.025431935	0.003372441	0.265249263	0.8917	T	A	DAGLA
D5D_C20	rs198426	11	61490486	1.11E-13	0.02549523	0.003432728	0.230721253	0.8824	T	C	DAGLA
D5D_C20	rs9735635	11	61490880	3.47E-12	0.032171891	0.004624231	0.096772727	0.9113	A	C	DAGLA
D5D_C20	rs198425	11	61491431	5.18E-20	-0.033907557	0.003701617	0.157845823	0.9806	T	A	DAGLA
ELONG5_N6	rs198425	11	61491431	7.31E-09	0.018773339	0.003245937	0.157845823	0.9806	T	A	DAGLA
D5D_C20	rs4963243	11	61494327	3.21E-12	0.032240372	0.00462678	0.096828133	0.9032	A	G	DAGLA
D5D_C20	rs198418	11	61496272	4.74E-20	-0.033968192	0.003704364	0.157860442	0.961	C	A	DAGLA
ELONG5_N6	rs198418	11	61496272	7.06E-09	0.018806518	0.003248389	0.157860442	0.961	C	A	DAGLA
D5D_C20	rs198446	11	61503381	2.86E-24	-0.038112066	0.003749579	0.162081941	0.8963	A	G	DAGLA
ELONG5_N6	rs198446	11	61503381	6.07E-11	0.021543037	0.003293033	0.162081941	0.8963	A	G	DAGLA
D5D_C20	rs2240287	11	61505583	9.15E-13	0.03326399	0.004657046	0.097652948	0.8843	A	G	MYRF
D5D_C20	rs3825036	11	61516476	8.89E-13	0.033285204	0.004657434	0.09767629	0.8721	A	G	MYRF
D5D_C20	rs569258	11	61520668	8.37E-16	0.027207265	0.003380344	0.223639803	0.9123	C	T	MYRF
D5D_C20	rs198464	11	61521621	1.25E-37	-0.041223688	0.003215314	0.308917936	0.9971	A	G	MYRF
ELONG5_N6	rs198464	11	61521621	2.53E-10	0.017679396	0.002795099	0.308917936	0.9971	A	G	MYRF
D5D_C20	rs198462	11	61524119	7.76E-38	-0.041424841	0.003221728	0.308707371	0.9591	A	G	MYRF
ELONG5_N6	rs198462	11	61524119	2.63E-10	0.017696792	0.0028005	0.308707371	0.9591	A	G	MYRF
D5D_C20	rs2238001	11	61524507	9.69E-12	0.036413465	0.005346247	0.081030467	0.841	C	T	MYRF
D5D_C20	rs198476	11	61525730	5.40E-38	-0.041709638	0.003236828	0.308680958	0.9145	A	G	MYRF
ELONG5_N6	rs198476	11	61525730	2.39E-10	0.017823185	0.002813924	0.308680958	0.9145	A	G	MYRF
D5D_C20	rs198475	11	61526071	1.49E-25	-0.037688697	0.003607122	0.163663882	0.8656	C	T	MYRF
ELONG5_N6	rs198475	11	61526071	1.18E-10	0.020368945	0.003161955	0.163663882	0.8656	C	T	MYRF
OXD_N6	rs198475	11	61526071	1.37E-10	0.018740482	0.002919446	0.163663882	0.8656	C	T	MYRF
D5D_C20	rs198473	11	61526556	1.10E-25	-0.0381827	0.003644376	0.163159459	0.8552	A	G	MYRF
ELONG5_N6	rs198473	11	61526556	9.68E-11	0.020675196	0.003194627	0.163159459	0.8552	A	G	MYRF
OXD_N6	rs198473	11	61526556	1.18E-10	0.019003313	0.002949962	0.163159459	0.8552	A	G	MYRF
D5D_C20	rs650436	11	61536430	7.68E-21	0.036429772	0.003890422	0.278288452	0.8434	T	C	MYRF
D5D_C20	rs579383	11	61536583	5.64E-19	0.034577731	0.003885616	0.282540541	0.8461	A	G	MYRF
D5D_C20	rs2269928	11	61537529	3.07E-106	-0.101382752	0.004630959	0.14042887	0.7659	G	T	MYRF
ELONG5_N6	rs2269928	11	61537529	1.22E-46	0.060544704	0.004221909	0.14042887	0.7659	G	T	MYRF
OXD_N6	rs2269928	11	61537529	6.57E-14	0.030012664	0.004003723	0.14042887	0.7659	G	T	MYRF
RBC_C20_2n6	rs2269928	11	61537529	1.84E-12	0.022025073	0.003125852	0.14042887	0.7659	G	T	MYRF
D5D_C20	rs149803	11	61539020	2.44E-63	0.085046767	0.005062304	0.153604914	0.742	G	C	MYRF
ELONG5_N6	rs149803	11	61539020	5.98E-22	-0.043836665	0.004552151	0.153604914	0.742	G	C	MYRF
RBC_C20_2n6	rs149803	11	61539020	3.34E-15	-0.025858379	0.003282562	0.153604914	0.742	G	C	MYRF
D5D_C20	rs174528	11	61543499	5.11E-304	-0.100330905	0.002692034	0.23220344	0.896	C	T	MYRF
ELONG5_N6	rs174528	11	61543499	1.22E-99	0.057023359	0.002691245	0.23220344	0.896	C	T	MYRF
RBC_C20_2n6	rs174528	11	61543499	3.51E-37	0.025846142	0.00202862	0.23220344	0.896	C	T	MYRF
OXD_N6	rs174528	11	61543499	7.05E-22	0.025554492	0.00265834	0.23220344	0.896	C	T	MYRF
D6D_C18	rs174528	11	61543499	1.82E-17	-0.065437366	0.007694221	0.23220344	0.896	C	T	MYRF
D9D_C18	rs174528	11	61543499	1.82E-12	0.009540267	0.001353686	0.23220344	0.896	C	T	MYRF
D5D_C20	rs108499	11	61547237	2.64E-290	-0.099991491	0.00274603	0.210769287	0.9618	T	C	MYRF
ELONG5_N6	rs108499	11	61547237	5.48E-106	0.05921495	0.002708088	0.210769287	0.9618	T	C	MYRF
RBC_C20_2n6	rs108499	11	61547237	3.31E-36	0.025813692	0.002054496	0.210769287	0.9618	T	C	MYRF
OXD_N6	rs108499	11	61547237	7.88E-22	0.025789802	0.002686022	0.210769287	0.9618	T	C	MYRF
D6D_C18	rs108499	11	61547237	5.32E-14	-0.058724588	0.00780516	0.210769287	0.9618	T	C	MYRF
D9D_C18	rs108499	11	61547237	1.08E-08	0.007846283	0.001372289	0.210769287	0.9618	T	C	MYRF
D5D_C20	rs509360	11	61548559	3.02E-144	0.100862813	0.003944059	0.228154177	0.7453	G	A	MYRF
ELONG5_N6	rs509360	11	61548559	3.22E-59	-0.059345517	0.003657082	0.228154177	0.7453	G	A	MYRF
RBC_C20_2n6	rs509360	11	61548559	1.06E-17	-0.023230485	0.00271155	0.228154177	0.7453	G	A	MYRF
OXD_N6	rs509360	11	61548559	3.30E-14	-0.026653926	0.00351358	0.228154177	0.7453	G	A	MYRF
D6D_C18	rs509360	11	61548559	1.51E-09	0.061389955	0.010158361	0.228154177	0.7453	G	A	MYRF
D9D_C18	rs509360	11	61548559	3.05E-09	-0.010566024	0.001782127	0.228154177	0.7453	G	A	MYRF
D5D_C20	rs174532	11	61548874	1.41E-89	0.094359533	0.004702027	0.170081818	0.763	A	G	MYRF
ELONG5_N6	rs174532	11	61548874	6.92E-33	-0.051164649	0.004283461	0.170081818	0.763	A	G	MYRF
RBC_C20_2n6	rs174532	11	61548874	3.53E-19	-0.027846638	0.003111087	0.170081818	0.763	A	G	MYRF
D6D_C18	rs174532	11	61548874	8.36E-09	0.067245815	0.011672524	0.170081818	0.763	A	G	MYRF
OXD_N6	rs174532	11	61548874	1.46E-08	-0.022915729	0.004044286	0.170081818	0.763	A	G	MYRF
D5D_C20	rs174534	11	61549458	3.57E-290	-0.099457313	0.002731981	0.210677764	0.9969	G	A	MYRF
ELONG5_N6	rs174534	11	61549458	5.42E-106	0.058908084	0.002693992	0.210677764	0.9969	G	A	MYRF
RBC_C20_2n6	rs174534	11	61549458	3.49E-36	0.025671394	0.002043852	0.210677764	0.9969	G	A	MYRF
OXD_N6	rs174534	11	61549458	8.34E-22	0.025641054	0.002672157	0.210677764	0.9969	G	A	MYRF
D6D_C18	rs174534	11	61549458	5.28E-14	-0.058425905	0.007764443	0.210677764	0.9969	G	A	MYRF
D9D_C18	rs174534	11	61549458	1.03E-08	0.00781456	0.001364819	0.210677764	0.9969	G	A	MYRF
D5D_C20	rs174535	11	61551356	5.11E-304	-0.112619569	0.003021758	0.211052703	0.9627	C	T	MYRF
ELONG5_N6	rs174535	11	61551356	4.60E-117	0.062851315	0.002732598	0.211052703	0.9627	C	T	MYRF
RBC_C20_2n6	rs174535	11	61551356	1.09E-40	0.027847258	0.00208497	0.211052703	0.9627	C	T	MYRF
RBC_C20_2n6	rs174535	11	61551356	1.09E-40	0.027847258	0.00208497	0.211052703	0.9627	C	T	MYRF
OXD_N6	rs174535	11	61551356	8.82E-24	0.027466039	0.002731848	0.211052703	0.9627	C	T	MYRF
D6D_C18	rs174535	11	61551356	4.81E-20	-0.072523716	0.007910358	0.211052703	0.9627	C	T	MYRF
D9D_C18	rs174535	11	61551356	1.12E-12	0.0099125	0.001393204	0.211052703	0.9627	C	T	MYRF
D5D_C20	rs174536	11	61551927	5.11E-304	-0.11261637	0.003021672	0.210980098	0.9704	C	A	MYRF
ELONG5_N6	rs174536	11	61551927	4.53E-117	0.062845746	0.002732276	0.210980098	0.9704	C	A	MYRF
RBC_C20_2n6	rs174536	11	61551927	1.11E-40	0.027841565	0.002084755	0.210980098	0.9704	C	A	MYRF
RBC_C20_2n6	rs174536	11	61551927	1.11E-40	0.027841565	0.002084755	0.210980098	0.9704	C	A	MYRF
OXD_N6	rs174536	11	61551927	8.79E-24	0.027463972	0.002731551	0.210980098	0.9704	C	A	MYRF
D6D_C18	rs174536	11	61551927	4.81E-20	-0.072517867	0.00790972	0.210980098	0.9704	C	A	MYRF
D9D_C18	rs174536	11	61551927	1.16E-12	0.009904981	0.001393096	0.210980098	0.9704	C	A	MYRF
D5D_C20	rs174537	11	61552680	5.11E-304	-0.112615281	0.003021643	0.210891155	0.9702	T	G	MYRF
ELONG5_N6	rs174537	11	61552680	4.22E-117	0.062843745	0.002731824	0.210891155	0.9702	T	G	MYRF
RBC_C20_2n6	rs174537	11	61552680	1.14E-40	0.027834124	0.002084508	0.210891155	0.9702	T	G	MYRF
RBC_C20_2n6	rs174537	11	61552680	1.14E-40	0.027834124	0.002084508	0.210891155	0.9702	T	G	MYRF
RBC_C20_2n6	rs174537	11	61552680	1.14E-40	0.027834124	0.002084508	0.210891155	0.9702	T	G	MYRF
OXD_N6	rs174537	11	61552680	8.71E-24	0.027462747	0.002731185	0.210891155	0.9702	T	G	MYRF
D6D_C18	rs174537	11	61552680	4.83E-20	-0.07250481	0.007908682	0.210891155	0.9702	T	G	MYRF
D9D_C18	rs174537	11	61552680	1.21E-12	0.009895679	0.001392929	0.210891155	0.9702	T	G	MIR611
D5D_C20	rs102275	11	61557803	5.11E-304	-0.112599401	0.003021216	0.210659337	0.925	C	T	MIR611
ELONG5_N6	rs102275	11	61557803	3.77E-117	0.06282718	0.002730523	0.210659337	0.925	C	T	MIR611
RBC_C20_2n6	rs102275	11	61557803	1.22E-40	0.027811709	0.002083618	0.210659337	0.925	C	T	MIR611
RBC_C20_2n6	rs102275	11	61557803	1.22E-40	0.027811709	0.002083618	0.210659337	0.925	C	T	MIR611
RBC_C20_2n6	rs102275	11	61557803	1.22E-40	0.027811709	0.002083618	0.210659337	0.925	C	T	MIR611
RBC_C20_2n6	rs102275	11	61557803	1.22E-40	0.027811709	0.002083618	0.210659337	0.925	C	T	MIR611
RBC_C20_2n6	rs102275	11	61557803	1.22E-40	0.027811709	0.002083618	0.210659337	0.925	C	T	MIR611
RBC_C20_2n6	rs102275	11	61557803	1.22E-40	0.027811709	0.002083618	0.210659337	0.925	C	T	MIR611
RBC_C20_2n6	rs102275	11	61557803	1.22E-40	0.027811709	0.002083618	0.210659337	0.925	C	T	MIR611
RBC_C20_2n6	rs102275	11	61557803	1.22E-40	0.027811709	0.002083618	0.210659337	0.925	C	T	MIR611
OXD_N6	rs102275	11	61557803	8.63E-24	0.027452982	0.002729967	0.210659337	0.925	C	T	MIR611
D6D_C18	rs102275	11	61557803	4.84E-20	-0.072472997	0.007905404	0.210659337	0.925	C	T	MIR611
D9D_C18	rs102275	11	61557803	1.35E-12	0.00987013	0.001392299	0.210659337	0.925	C	T	MIR611
D5D_C20	rs740006	11	61557868	1.32E-39	0.114691559	0.00870908	0.066096806	0.6961	C	T	MIR611
ELONG5_N6	rs740006	11	61557868	1.65E-13	-0.056988086	0.007727753	0.066096806	0.6961	C	T	MIR611
RBC_C20_2n6	rs740006	11	61557868	1.06E-08	-0.031855033	0.005568246	0.066096806	0.6961	C	T	MIR611
D5D_C20	rs174538	11	61560081	5.11E-304	-0.112772555	0.003025862	0.188170025	0.979	A	G	MIR611
ELONG5_N6	rs174538	11	61560081	8.08E-125	0.065437577	0.002753769	0.188170025	0.979	A	G	MIR611
RBC_C20_2n6	rs174538	11	61560081	2.21E-39	0.027810105	0.002118022	0.188170025	0.979	A	G	MIR611
RBC_C20_2n6	rs174538	11	61560081	2.21E-39	0.027810105	0.002118022	0.188170025	0.979	A	G	MIR611
OXD_N6	rs174538	11	61560081	1.46E-23	0.027679198	0.002766745	0.188170025	0.979	A	G	MIR611
D6D_C18	rs174538	11	61560081	3.99E-16	-0.065544143	0.008053229	0.188170025	0.979	A	G	MIR611
D9D_C18	rs174538	11	61560081	1.26E-08	0.008061116	0.001416367	0.188170025	0.979	A	G	MIR611
D5D_C20	rs412334	11	61560261	2.58E-81	0.14561145	0.007624086	0.095878993	0.5096	T	C	MIR611
ELONG5_N6	rs412334	11	61560261	1.62E-33	-0.083302318	0.006904559	0.095878993	0.5096	T	C	MIR611
RBC_C20_2n6	rs412334	11	61560261	1.34E-17	-0.042894761	0.005022693	0.095878993	0.5096	T	C	MIR611
D6D_C18	rs412334	11	61560261	4.35E-10	0.117386264	0.018809123	0.095878993	0.5096	T	C	MIR611
D5D_C20	rs4246215	11	61564299	5.11E-304	-0.115188241	0.003090679	0.226421007	0.9595	T	G	MIR611
ELONG5_N6	rs4246215	11	61564299	5.69E-114	0.063969479	0.002819345	0.226421007	0.9595	T	G	MIR611
RBC_C20_2n6	rs4246215	11	61564299	7.84E-40	0.028370538	0.002147905	0.226421007	0.9595	T	G	MIR611
RBC_C20_2n6	rs4246215	11	61564299	7.84E-40	0.028370538	0.002147905	0.226421007	0.9595	T	G	MIR611
RBC_C20_2n6	rs4246215	11	61564299	7.84E-40	0.028370538	0.002147905	0.226421007	0.9595	T	G	MIR611
OXD_N6	rs4246215	11	61564299	1.00E-23	0.028248024	0.002813089	0.226421007	0.9595	T	G	MIR611
D6D_C18	rs4246215	11	61564299	1.52E-19	-0.073668654	0.008146206	0.226421007	0.9595	T	G	MIR611
D9D_C18	rs4246215	11	61564299	4.24E-12	0.009942147	0.001434872	0.226421007	0.9595	T	G	FADS1
D5D_C20	rs174541	11	61565908	5.11E-304	-0.115155805	0.003089809	0.226319287	0.9651	C	T	FADS1
ELONG5_N6	rs174541	11	61565908	5.84E-114	0.063947134	0.002818502	0.226319287	0.9651	C	T	FADS1
RBC_C20_2n6	rs174541	11	61565908	8.23E-40	0.028354743	0.002147303	0.226319287	0.9651	C	T	FADS1
RBC_C20_2n6	rs174541	11	61565908	8.23E-40	0.028354743	0.002147303	0.226319287	0.9651	C	T	FADS1
OXD_N6	rs174541	11	61565908	1.01E-23	0.028237322	0.002812298	0.226319287	0.9651	C	T	FADS1
D6D_C18	rs174541	11	61565908	1.53E-19	-0.07364192	0.008143895	0.226319287	0.9651	C	T	FADS1
D9D_C18	rs174541	11	61565908	4.47E-12	0.00992857	0.001434461	0.226319287	0.9651	C	T	FADS1
D5D_C20	rs174545	11	61569306	5.11E-304	-0.112397205	0.003015791	0.209614742	0.9971	G	C	FADS1
ELONG5_N6	rs174545	11	61569306	3.44E-117	0.062677273	0.002723538	0.209614742	0.9971	G	C	FADS1
RBC_C20_2n6	rs174545	11	61569306	1.87E-40	0.027683835	0.002078999	0.209614742	0.9971	G	C	FADS1
OXD_N6	rs174545	11	61569306	8.59E-24	0.027385002	0.002723083	0.209614742	0.9971	G	C	FADS1
D6D_C18	rs174545	11	61569306	5.22E-20	-0.072246362	0.007887698	0.209614742	0.9971	G	C	FADS1
D9D_C18	rs174545	11	61569306	2.30E-12	0.009744282	0.00138907	0.209614742	0.9971	G	C	FADS1
D5D_C20	rs174546	11	61569830	5.11E-304	-0.112325738	0.003013874	0.209383047	0.9982	T	C	FADS1
ELONG5_N6	rs174546	11	61569830	3.62E-117	0.062629759	0.002721735	0.209383047	0.9982	T	C	FADS1
RBC_C20_2n6	rs174546	11	61569830	2.10E-40	0.027648805	0.002077721	0.209383047	0.9982	T	C	FADS1
RBC_C20_2n6	rs174546	11	61569830	2.10E-40	0.027648805	0.002077721	0.209383047	0.9982	T	C	FADS1
RBC_C20_2n6	rs174546	11	61569830	2.10E-40	0.027648805	0.002077721	0.209383047	0.9982	T	C	FADS1
RBC_C20_2n6	rs174546	11	61569830	2.10E-40	0.027648805	0.002077721	0.209383047	0.9982	T	C	FADS1
OXD_N6	rs174546	11	61569830	8.69E-24	0.027363427	0.002721246	0.209383047	0.9982	T	C	FADS1
D6D_C18	rs174546	11	61569830	5.34E-20	-0.072177119	0.007882249	0.209383047	0.9982	T	C	FADS1
D9D_C18	rs174546	11	61569830	2.60E-12	0.009713638	0.001388097	0.209383047	0.9982	T	C	FADS1
D5D_C20	rs174547	11	61570783	5.11E-304	-0.112311219	0.003013484	0.209326536	1	C	T	FADS1
ELONG5_N6	rs174547	11	61570783	3.66E-117	0.062620207	0.002721376	0.209326536	1	C	T	FADS1
RBC_C20_2n6	rs174547	11	61570783	2.16E-40	0.027641214	0.002077479	0.209326536	1	C	T	FADS1
RBC_C20_2n6	rs174547	11	61570783	2.16E-40	0.027641214	0.002077479	0.209326536	1	C	T	FADS1
RBC_C20_2n6	rs174547	11	61570783	2.16E-40	0.027641214	0.002077479	0.209326536	1	C	T	FADS1
RBC_C20_2n6	rs174547	11	61570783	2.16E-40	0.027641214	0.002077479	0.209326536	1	C	T	FADS1
OXD_N6	rs174547	11	61570783	8.71E-24	0.027359057	0.002720873	0.209326536	1	C	T	FADS1
D6D_C18	rs174547	11	61570783	5.39E-20	-0.07216115	0.007881371	0.209326536	1	C	T	FADS1
D9D_C18	rs174547	11	61570783	2.67E-12	0.00970711	0.001387903	0.209326536	1	C	T	FADS1
D5D_C20	rs174548	11	61571348	5.11E-304	-0.117461211	0.003151666	0.185778501	0.9992	G	C	FADS1
ELONG5_N6	rs174548	11	61571348	1.85E-131	0.067685402	0.002774358	0.185778501	0.9992	G	C	FADS1
RBC_C20_2n6	rs174548	11	61571348	6.45E-33	0.025742986	0.002154126	0.185778501	0.9992	G	C	FADS1
RBC_C20_2n6	rs174548	11	61571348	6.45E-33	0.025742986	0.002154126	0.185778501	0.9992	G	C	FADS1
OXD_N6	rs174548	11	61571348	8.51E-28	0.030571468	0.002797646	0.185778501	0.9992	G	C	FADS1
D6D_C18	rs174548	11	61571348	1.24E-21	-0.077344085	0.008094914	0.185778501	0.9992	G	C	FADS1
D9D_C18	rs174548	11	61571348	8.95E-11	0.009284068	0.001431909	0.185778501	0.9992	G	C	FADS1
D5D_C20	rs174549	11	61571382	5.11E-304	-0.117458782	0.003151601	0.18577629	1	A	G	FADS1
ELONG5_N6	rs174549	11	61571382	1.87E-131	0.067684296	0.002774362	0.18577629	1	A	G	FADS1
RBC_C20_2n6	rs174549	11	61571382	6.49E-33	0.02574199	0.002154136	0.18577629	1	A	G	FADS1
RBC_C20_2n6	rs174549	11	61571382	6.49E-33	0.02574199	0.002154136	0.18577629	1	A	G	FADS1
RBC_C20_2n6	rs174549	11	61571382	6.49E-33	0.02574199	0.002154136	0.18577629	1	A	G	FADS1
OXD_N6	rs174549	11	61571382	8.53E-28	0.030570923	0.002797651	0.18577629	1	A	G	FADS1
D6D_C18	rs174549	11	61571382	1.24E-21	-0.077343419	0.008094844	0.18577629	1	A	G	FADS1
D9D_C18	rs174549	11	61571382	8.96E-11	0.009283945	0.001431927	0.18577629	1	A	G	FADS1
D5D_C20	rs174550	11	61571478	5.11E-304	-0.112349024	0.003014498	0.209302334	0.9978	C	T	FADS1
ELONG5_N6	rs174550	11	61571478	3.55E-117	0.062638033	0.002721994	0.209302334	0.9978	C	T	FADS1
RBC_C20_2n6	rs174550	11	61571478	2.20E-40	0.027644739	0.002077958	0.209302334	0.9978	C	T	FADS1
RBC_C20_2n6	rs174550	11	61571478	2.20E-40	0.027644739	0.002077958	0.209302334	0.9978	C	T	FADS1
OXD_N6	rs174550	11	61571478	8.63E-24	0.027368086	0.002721525	0.209302334	0.9978	C	T	FADS1
D6D_C18	rs174550	11	61571478	5.24E-20	-0.072200827	0.007883082	0.209302334	0.9978	C	T	FADS1
D9D_C18	rs174550	11	61571478	2.70E-12	0.009707437	0.001388261	0.209302334	0.9978	C	T	MIR1908
D5D_C20	rs174555	11	61579760	5.11E-304	-0.117524487	0.003153364	0.185785258	0.9722	C	T	MIR1908
ELONG5_N6	rs174555	11	61579760	1.71E-131	0.06773547	0.002776043	0.185785258	0.9722	C	T	MIR1908
RBC_C20_2n6	rs174555	11	61579760	7.54E-33	0.025731993	0.002155548	0.185785258	0.9722	C	T	MIR1908
OXD_N6	rs174555	11	61579760	8.88E-28	0.030580326	0.002799447	0.185785258	0.9722	C	T	MIR1908
D6D_C18	rs174555	11	61579760	1.26E-21	-0.077376232	0.008099683	0.185785258	0.9722	C	T	MIR1908
D9D_C18	rs174555	11	61579760	9.02E-11	0.009288239	0.001432812	0.185785258	0.9722	C	T	MIR1908
D5D_C20	rs174556	11	61580635	5.11E-304	-0.117546365	0.003153951	0.185788452	0.9697	T	C	MIR1908
ELONG5_N6	rs174556	11	61580635	1.68E-131	0.067752729	0.002776668	0.185788452	0.9697	T	C	MIR1908
RBC_C20_2n6	rs174556	11	61580635	8.06E-33	0.025726206	0.002156066	0.185788452	0.9697	T	C	MIR1908
RBC_C20_2n6	rs174556	11	61580635	8.06E-33	0.025726206	0.002156066	0.185788452	0.9697	T	C	MIR1908
OXD_N6	rs174556	11	61580635	8.98E-28	0.030584472	0.002800087	0.185788452	0.9697	T	C	MIR1908
D6D_C18	rs174556	11	61580635	1.26E-21	-0.077388261	0.008100942	0.185788452	0.9697	T	C	MIR1908
D9D_C18	rs174556	11	61580635	9.04E-11	0.009289838	0.001433132	0.185788452	0.9697	T	C	FADS1
D5D_C20	rs968567	11	61595564	3.82E-247	-0.132635322	0.003950358	0.099121744	0.8568	T	C	FADS1
ELONG5_N6	rs968567	11	61595564	1.16E-132	0.09074416	0.003702355	0.099121744	0.8568	T	C	FADS1
OXD_N6	rs968567	11	61595564	1.45E-25	0.039033963	0.003734953	0.099121744	0.8568	T	C	FADS1
RBC_C20_2n6	rs968567	11	61595564	2.91E-09	0.017513181	0.002950037	0.099121744	0.8568	T	C	FADS1
OXD_N3_N6	rs968567	11	61595564	1.50E-08	-0.033518864	0.005920425	0.099121744	0.8568	T	C	FADS1
D5D_C20	rs174570	11	61597212	2.79E-63	-0.07988944	0.004757573	0.086157125	0.8605	T	C	FADS1
RBC_C20_2n6	rs174570	11	61597212	9.50E-32	0.035604825	0.003036682	0.086157125	0.8605	T	C	FADS1
RBC_C20_2n6	rs174570	11	61597212	9.50E-32	0.035604825	0.003036682	0.086157125	0.8605	T	C	FADS1
ELONG5_N6	rs174570	11	61597212	5.20E-13	0.031166337	0.004316687	0.086157125	0.8605	T	C	FADS1
D6D_C18	rs174570	11	61597212	7.96E-09	-0.066612607	0.01154604	0.086157125	0.8605	T	C	FADS1
D5D_C20	rs1535	11	61597972	5.11E-304	-0.112525391	0.003019231	0.209296929	0.9161	G	A	FADS1
ELONG5_N6	rs1535	11	61597972	3.82E-117	0.062783194	0.00272868	0.209296929	0.9161	G	A	FADS1
RBC_C20_2n6	rs1535	11	61597972	5.19E-40	0.027584205	0.002083479	0.209296929	0.9161	G	A	FADS1
RBC_C20_2n6	rs1535	11	61597972	5.19E-40	0.027584205	0.002083479	0.209296929	0.9161	G	A	FADS1
RBC_C20_2n6	rs1535	11	61597972	5.19E-40	0.027584205	0.002083479	0.209296929	0.9161	G	A	FADS1
OXD_N6	rs1535	11	61597972	1.05E-23	0.027383644	0.002728318	0.209296929	0.9161	G	A	FADS1
D6D_C18	rs1535	11	61597972	5.41E-20	-0.072344412	0.007901732	0.209296929	0.9161	G	A	FADS1
D9D_C18	rs1535	11	61597972	3.04E-12	0.009707506	0.001391585	0.209296929	0.9161	G	A	FADS1
D5D_C20	rs174574	11	61600342	5.11E-304	-0.112551794	0.003019939	0.209350246	0.8849	C	A	FADS1
ELONG5_N6	rs174574	11	61600342	6.10E-117	0.062831968	0.002733212	0.209350246	0.8849	C	A	FADS1
RBC_C20_2n6	rs174574	11	61600342	1.12E-39	0.027510986	0.002087076	0.209350246	0.8849	C	A	FADS1
RBC_C20_2n6	rs174574	11	61600342	1.12E-39	0.027510986	0.002087076	0.209350246	0.8849	C	A	FADS1
OXD_N6	rs174574	11	61600342	1.30E-23	0.027368389	0.002732541	0.209350246	0.8849	C	A	FADS1
D6D_C18	rs174574	11	61600342	5.80E-20	-0.072397005	0.007913975	0.209350246	0.8849	C	A	FADS1
D9D_C18	rs174574	11	61600342	3.43E-12	0.009698535	0.001393693	0.209350246	0.8849	C	A	FADS2
D5D_C20	rs174575	11	61602003	9.96E-239	-0.10380415	0.003146169	0.164119656	0.8837	G	C	FADS2
ELONG5_N6	rs174575	11	61602003	1.77E-99	0.063712155	0.003009416	0.164119656	0.8837	G	C	FADS2
OXD_N6	rs174575	11	61602003	2.66E-21	0.028136323	0.002969439	0.164119656	0.8837	G	C	FADS2
RBC_C20_2n6	rs174575	11	61602003	5.03E-17	0.019441473	0.002318327	0.164119656	0.8837	G	C	FADS2
D6D_C18	rs174575	11	61602003	1.22E-10	-0.055793947	0.008667932	0.164119656	0.8837	G	C	FADS2
D5D_C20	rs2727270	11	61603237	5.55E-36	-0.06243269	0.004985225	0.070232432	0.9509	T	C	FADS2
RBC_C20_2n6	rs2727270	11	61603237	1.17E-17	0.026973977	0.003152693	0.070232432	0.9509	T	C	FADS2
D6D_C18	rs2727270	11	61603237	9.56E-11	-0.076437468	0.011807294	0.070232432	0.9509	T	C	FADS2
D9D_C18	rs2727270	11	61603237	2.64E-08	0.011491419	0.0020654	0.070232432	0.9509	T	C	FADS2
D5D_C20	rs2727271	11	61603358	5.51E-36	-0.062485652	0.004989225	0.070282064	0.9486	T	A	FADS2
RBC_C20_2n6	rs2727271	11	61603358	1.16E-17	0.02699702	0.003155021	0.070282064	0.9486	T	A	FADS2
D6D_C18	rs2727271	11	61603358	9.47E-11	-0.076516801	0.011816941	0.070282064	0.9486	T	A	FADS2
D9D_C18	rs2727271	11	61603358	2.79E-08	0.011481033	0.002067117	0.070282064	0.9486	T	A	FADS2
D5D_C20	rs174576	11	61603510	5.11E-304	-0.11306258	0.003033644	0.210557862	0.8899	A	C	FADS2
ELONG5_N6	rs174576	11	61603510	9.75E-115	0.063562039	0.002791856	0.210557862	0.8899	A	C	FADS2
RBC_C20_2n6	rs174576	11	61603510	5.99E-38	0.027450929	0.002131621	0.210557862	0.8899	A	C	FADS2
RBC_C20_2n6	rs174576	11	61603510	5.99E-38	0.027450929	0.002131621	0.210557862	0.8899	A	C	FADS2
OXD_N6	rs174576	11	61603510	2.79E-22	0.027076683	0.002789136	0.210557862	0.8899	A	C	FADS2
D6D_C18	rs174576	11	61603510	3.28E-19	-0.07233809	0.008074459	0.210557862	0.8899	A	C	FADS2
D9D_C18	rs174576	11	61603510	1.54E-11	0.009587899	0.001421676	0.210557862	0.8899	A	C	FADS2
D5D_C20	rs2524299	11	61604782	1.28E-33	-0.06156302	0.005094503	0.074022727	0.9128	T	A	FADS2
RBC_C20_2n6	rs2524299	11	61604782	1.16E-16	0.026690307	0.003220688	0.074022727	0.9128	T	A	FADS2
D6D_C18	rs2524299	11	61604782	2.28E-10	-0.076444904	0.012055297	0.074022727	0.9128	T	A	FADS2
D5D_C20	rs174577	11	61604814	5.11E-304	-0.112956324	0.003030793	0.210639926	0.8841	A	C	FADS2
ELONG5_N6	rs174577	11	61604814	1.88E-114	0.063537545	0.002794315	0.210639926	0.8841	A	C	FADS2
RBC_C20_2n6	rs174577	11	61604814	8.60E-38	0.027413483	0.002133343	0.210639926	0.8841	A	C	FADS2
OXD_N6	rs174577	11	61604814	3.64E-22	0.027021226	0.00279123	0.210639926	0.8841	A	C	FADS2
D6D_C18	rs174577	11	61604814	3.86E-19	-0.07224433	0.008080204	0.210639926	0.8841	A	C	FADS2
D9D_C18	rs174577	11	61604814	1.75E-11	0.009568471	0.001422717	0.210639926	0.8841	A	C	FADS2
D5D_C20	rs2072114	11	61605215	1.72E-33	-0.061423186	0.005093177	0.074136609	0.9445	G	A	FADS2
RBC_C20_2n6	rs2072114	11	61605215	1.32E-16	0.026634551	0.003219939	0.074136609	0.9445	G	A	FADS2
RBC_C20_2n6	rs2072114	11	61605215	1.32E-16	0.026634551	0.003219939	0.074136609	0.9445	G	A	FADS2
D6D_C18	rs2072114	11	61605215	2.44E-10	-0.076296476	0.012051761	0.074136609	0.9445	G	A	FADS2
D5D_C20	rs174578	11	61605499	5.11E-304	-0.112926618	0.003029996	0.21065516	0.8829	A	T	FADS2
ELONG5_N6	rs174578	11	61605499	2.23E-114	0.063530071	0.002794908	0.21065516	0.8829	A	T	FADS2
RBC_C20_2n6	rs174578	11	61605499	9.50E-38	0.027402431	0.002133762	0.21065516	0.8829	A	T	FADS2
OXD_N6	rs174578	11	61605499	3.87E-22	0.027008373	0.002791709	0.21065516	0.8829	A	T	FADS2
D6D_C18	rs174578	11	61605499	4.04E-19	-0.072217543	0.008081762	0.21065516	0.8829	A	T	FADS2
D9D_C18	rs174578	11	61605499	1.81E-11	0.009562656	0.001422891	0.21065516	0.8829	A	T	FADS2
D5D_C20	rs174579	11	61605613	1.14E-219	-0.106243133	0.003358179	0.136374079	0.867	T	C	FADS2
ELONG5_N6	rs174579	11	61605613	1.20E-104	0.068750962	0.003164652	0.136374079	0.867	T	C	FADS2
OXD_N6	rs174579	11	61605613	6.75E-20	0.028638653	0.003136217	0.136374079	0.867	T	C	FADS2
RBC_C20_2n6	rs174579	11	61605613	7.24E-15	0.019098818	0.002454792	0.136374079	0.867	T	C	FADS2
D5D_C20	rs174583	11	61609750	5.11E-304	-0.11269589	0.003023805	0.210795455	0.866	T	C	FADS2
ELONG5_N6	rs174583	11	61609750	8.09E-114	0.063459333	0.002798771	0.210795455	0.866	T	C	FADS2
RBC_C20_2n6	rs174583	11	61609750	1.86E-37	0.027324634	0.002136373	0.210795455	0.866	T	C	FADS2
RBC_C20_2n6	rs174583	11	61609750	1.86E-37	0.027324634	0.002136373	0.210795455	0.866	T	C	FADS2
OXD_N6	rs174583	11	61609750	6.26E-22	0.026900671	0.002794824	0.210795455	0.866	T	C	FADS2
D6D_C18	rs174583	11	61609750	5.48E-19	-0.072019738	0.008090197	0.210795455	0.866	T	C	FADS2
D9D_C18	rs174583	11	61609750	2.30E-11	0.009522469	0.001424328	0.210795455	0.866	T	C	FADS2
D5D_C20	rs174585	11	61611694	9.53E-208	-0.107080644	0.003481381	0.137236855	0.8492	A	G	FADS2
ELONG5_N6	rs174585	11	61611694	7.00E-100	0.069335492	0.003268289	0.137236855	0.8492	A	G	FADS2
OXD_N6	rs174585	11	61611694	1.06E-18	0.028511556	0.003229456	0.137236855	0.8492	A	G	FADS2
RBC_C20_2n6	rs174585	11	61611694	2.08E-14	0.019318541	0.002526758	0.137236855	0.8492	A	G	FADS2
D5D_C20	rs174589	11	61615803	4.57E-201	-0.101736034	0.003362688	0.134116585	0.841	G	C	FADS2
ELONG5_N6	rs174589	11	61615803	3.93E-98	0.066160806	0.00314687	0.134116585	0.841	G	C	FADS2
OXD_N6	rs174589	11	61615803	2.32E-18	0.027151702	0.00310641	0.134116585	0.841	G	C	FADS2
RBC_C20_2n6	rs174589	11	61615803	1.04E-13	0.018082443	0.002431835	0.134116585	0.841	G	C	FADS2
D5D_C20	rs174591	11	61617676	9.78E-200	-0.100301311	0.003326406	0.17419312	0.8164	A	T	FADS2
ELONG5_N6	rs174591	11	61617676	2.29E-90	0.06303158	0.003126878	0.17419312	0.8164	A	T	FADS2
OXD_N6	rs174591	11	61617676	2.88E-17	0.025973079	0.003073253	0.17419312	0.8164	A	T	FADS2
RBC_C20_2n6	rs174591	11	61617676	8.97E-15	0.018578897	0.002396329	0.17419312	0.8164	A	T	FADS2
D6D_C18	rs174591	11	61617676	3.82E-09	-0.05274469	0.008952213	0.17419312	0.8164	A	T	FADS2
D5D_C20	rs174593	11	61618831	4.68E-182	-0.104897675	0.003645707	0.12892887	0.8352	C	T	FADS2
ELONG5_N6	rs174593	11	61618831	4.73E-89	0.067866366	0.003392032	0.12892887	0.8352	C	T	FADS2
OXD_N6	rs174593	11	61618831	3.26E-17	0.028068318	0.003326871	0.12892887	0.8352	C	T	FADS2
RBC_C20_2n6	rs174593	11	61618831	2.92E-13	0.018998274	0.002603204	0.12892887	0.8352	C	T	FADS2
D5D_C20	rs174597	11	61621040	4.48E-182	-0.105179489	0.003655309	0.129087101	0.817	C	G	FADS2
ELONG5_N6	rs174597	11	61621040	4.51E-89	0.068053551	0.003400984	0.129087101	0.817	C	G	FADS2
OXD_N6	rs174597	11	61621040	3.16E-17	0.028155196	0.003335729	0.129087101	0.817	C	G	FADS2
RBC_C20_2n6	rs174597	11	61621040	3.03E-13	0.019037222	0.002610321	0.129087101	0.817	C	G	FADS2
D5D_C20	rs174601	11	61623140	5.11E-304	-0.114583923	0.003074464	0.223714251	0.829	T	C	FADS2
ELONG5_N6	rs174601	11	61623140	2.27E-106	0.064781113	0.002957212	0.223714251	0.829	T	C	FADS2
RBC_C20_2n6	rs174601	11	61623140	1.20E-34	0.02761603	0.002249365	0.223714251	0.829	T	C	FADS2
RBC_C20_2n6	rs174601	11	61623140	1.20E-34	0.02761603	0.002249365	0.223714251	0.829	T	C	FADS2
OXD_N6	rs174601	11	61623140	4.51E-20	0.026967453	0.002939188	0.223714251	0.829	T	C	FADS2
D6D_C18	rs174601	11	61623140	5.17E-18	-0.073550461	0.00850338	0.223714251	0.829	T	C	FADS2
D9D_C18	rs174601	11	61623140	2.54E-10	0.009466888	0.001496852	0.223714251	0.829	T	C	FADS2
D5D_C20	rs174602	11	61624414	4.97E-79	-0.098046407	0.00520909	0.124449263	0.6548	C	T	FADS2
ELONG5_N6	rs174602	11	61624414	1.43E-32	0.05586084	0.00470043	0.124449263	0.6548	C	T	FADS2
RBC_C20_2n6	rs174602	11	61624414	8.39E-14	0.025581646	0.003427312	0.124449263	0.6548	C	T	FADS2
D5D_C20	rs498793	11	61624705	2.57E-11	0.037331983	0.005597574	0.270312531	0.5609	C	T	FADS2
D5D_C20	rs526126	11	61624885	6.04E-98	-0.100347807	0.004777577	0.131365848	0.6544	C	G	FADS2
ELONG5_N6	rs526126	11	61624885	2.20E-49	0.063741518	0.004314842	0.131365848	0.6544	C	G	FADS2
OXD_N6	rs526126	11	61624885	4.43E-09	0.024229714	0.004129633	0.131365848	0.6544	C	G	FADS2
D5D_C20	rs174605	11	61626921	1.30E-104	-0.070345847	0.003238614	0.181277518	0.9992	T	G	FADS2
ELONG5_N6	rs174605	11	61626921	3.21E-46	0.042131171	0.002951746	0.181277518	0.9992	T	G	FADS2
OXD_N6	rs174605	11	61626921	1.33E-09	0.01705746	0.002813031	0.181277518	0.9992	T	G	FADS2
RBC_C20_2n6	rs174605	11	61626921	3.80E-09	0.012926545	0.002193664	0.181277518	0.9992	T	G	FADS2
D5D_C20	rs174611	11	61627881	1.11E-107	-0.072311695	0.003280453	0.191452826	0.9863	C	T	FADS2
ELONG5_N6	rs174611	11	61627881	9.66E-47	0.043010514	0.002995831	0.191452826	0.9863	C	T	FADS2
RBC_C20_2n6	rs174611	11	61627881	3.06E-10	0.014004347	0.002224428	0.191452826	0.9863	C	T	FADS2
OXD_N6	rs174611	11	61627881	2.81E-09	0.016986618	0.002858579	0.191452826	0.9863	C	T	FADS2
D5D_C20	rs174616	11	61629122	6.32E-60	-0.050705191	0.003105562	0.294944717	0.9984	A	G	FADS2
ELONG5_N6	rs174616	11	61629122	3.75E-22	0.026946998	0.002784438	0.294944717	0.9984	A	G	FADS2
RBC_C20_2n6	rs174616	11	61629122	6.11E-11	0.013199513	0.002017959	0.294944717	0.9984	A	G	FADS2
D5D_C20	rs482548	11	61633182	8.16E-13	0.039689313	0.005544408	0.06198317	0.9192	T	C	FADS2
ELONG5_N6	rs482548	11	61633182	9.60E-10	-0.029561253	0.00483349	0.06198317	0.9192	T	C	FADS3
D5D_C20	rs174626	11	61637057	6.54E-59	-0.051203061	0.003163807	0.291671867	0.9545	A	G	FADS3
ELONG5_N6	rs174626	11	61637057	2.10E-21	0.026943929	0.002836219	0.291671867	0.9545	A	G	FADS3
RBC_C20_2n6	rs174626	11	61637057	4.23E-11	0.013540577	0.002052912	0.291671867	0.9545	A	G	FADS3
D5D_C20	rs174627	11	61637466	5.13E-101	-0.084605382	0.003965163	0.134426658	0.877	A	G	FADS3
ELONG5_N6	rs174627	11	61637466	6.54E-54	0.055285823	0.00357624	0.134426658	0.877	A	G	FADS3
OXD_N6	rs174627	11	61637466	2.03E-14	0.026171932	0.003421743	0.134426658	0.877	A	G	FADS3
D5D_C20	rs472031	11	61638420	8.17E-13	0.040032737	0.005592514	0.061590909	0.8992	A	G	FADS3
ELONG5_N6	rs472031	11	61638420	9.66E-10	-0.029814358	0.004875667	0.061590909	0.8992	A	G	FADS3
D5D_C20	rs422249	11	61639488	8.85E-96	-0.065548596	0.003156586	0.217632924	0.9406	C	T	FADS3
ELONG5_N6	rs422249	11	61639488	1.09E-38	0.037401063	0.002875052	0.217632924	0.9406	C	T	FADS3
RBC_C20_2n6	rs422249	11	61639488	1.84E-11	0.014198712	0.002113474	0.217632924	0.9406	C	T	FADS3
D5D_C20	rs174448	11	61639573	5.87E-100	-0.064989097	0.003062217	0.23032027	0.9621	A	G	FADS3
ELONG5_N6	rs174448	11	61639573	2.58E-40	0.037145748	0.002794619	0.23032027	0.9621	A	G	FADS3
RBC_C20_2n6	rs174448	11	61639573	5.97E-13	0.014768471	0.002050845	0.23032027	0.9621	A	G	FADS3
RBC_C20_2n6	rs174448	11	61639573	5.97E-13	0.014768471	0.002050845	0.23032027	0.9621	A	G	FADS3
D6D_C18	rs174448	11	61639573	2.39E-08	-0.042693582	0.007649669	0.23032027	0.9621	A	G	FADS3
D5D_C20	rs174449	11	61640379	1.54E-99	-0.064806199	0.003060144	0.230415356	0.9978	A	G	FADS3
ELONG5_N6	rs174449	11	61640379	3.70E-40	0.037037657	0.002792159	0.230415356	0.9978	A	G	FADS3
RBC_C20_2n6	rs174449	11	61640379	6.44E-13	0.01473173	0.002048684	0.230415356	0.9978	A	G	FADS3
D6D_C18	rs174449	11	61640379	2.40E-08	-0.042643528	0.007641695	0.230415356	0.9978	A	G	MIR6746
D5D_C20	rs174450	11	61641542	2.37E-60	-0.053354816	0.003255931	0.297778378	0.9409	T	G	MIR6746
ELONG5_N6	rs174450	11	61641542	1.15E-21	0.027942513	0.002922108	0.297778378	0.9409	T	G	MIR6746
RBC_C20_2n6	rs174450	11	61641542	1.70E-11	0.014234216	0.00211513	0.297778378	0.9409	T	G	MIR6746
RBC_C20_2n6	rs174450	11	61641542	1.70E-11	0.014234216	0.00211513	0.297778378	0.9409	T	G	MIR6746
D5D_C20	rs174634	11	61647387	1.79E-71	-0.060736662	0.003397524	0.170402334	0.9501	C	G	MIR6746
ELONG5_N6	rs174634	11	61647387	3.88E-35	0.037673247	0.003045955	0.170402334	0.9501	C	G	MIR6746
OXD_N6	rs174634	11	61647387	1.55E-10	0.018409924	0.002876384	0.170402334	0.9501	C	G	MIR6746
RBC_C20_2n6	rs174634	11	61647387	2.73E-08	0.012440367	0.002238311	0.170402334	0.9501	C	G	FADS3
D5D_C20	rs1000778	11	61655305	7.36E-71	-0.060377178	0.00339241	0.170391646	0.9936	G	A	FADS3
ELONG5_N6	rs1000778	11	61655305	7.53E-35	0.037444445	0.003040578	0.170391646	0.9936	G	A	FADS3
OXD_N6	rs1000778	11	61655305	1.69E-10	0.018334055	0.002870457	0.170391646	0.9936	G	A	FADS3
RBC_C20_2n6	rs1000778	11	61655305	2.92E-08	0.012390448	0.002234056	0.170391646	0.9936	G	A	FADS3
RBC_C20_2n6	rs1000778	11	61655305	2.92E-08	0.012390448	0.002234056	0.170391646	0.9936	G	A	FADS3
D5D_C20	rs174455	11	61656117	1.19E-79	-0.062632003	0.003314256	0.229680467	0.9989	A	G	FADS3
ELONG5_N6	rs174455	11	61656117	9.42E-32	0.035186435	0.003000815	0.229680467	0.9989	A	G	FADS3
RBC_C20_2n6	rs174455	11	61656117	5.02E-12	0.015107134	0.002187851	0.229680467	0.9989	A	G	FADS3
D5D_C20	rs174456	11	61656182	4.98E-70	-0.059887816	0.003385346	0.170388821	0.9987	A	C	FADS3
ELONG5_N6	rs174456	11	61656182	1.83E-34	0.037135468	0.003033185	0.170388821	0.9987	A	C	FADS3
OXD_N6	rs174456	11	61656182	1.89E-10	0.018236221	0.002862819	0.170388821	0.9987	A	C	FADS3
RBC_C20_2n6	rs174456	11	61656182	3.19E-08	0.012322036	0.002227944	0.170388821	0.9987	A	C	FADS3
D5D_C20	rs174464	11	61657926	4.55E-70	-0.059951477	0.00338797	0.170325184	0.9716	G	A	FADS3
ELONG5_N6	rs174464	11	61657926	1.77E-34	0.037172867	0.003035569	0.170325184	0.9716	G	A	FADS3
OXD_N6	rs174464	11	61657926	1.86E-10	0.018256704	0.002864931	0.170325184	0.9716	G	A	FADS3
RBC_C20_2n6	rs174464	11	61657926	3.20E-08	0.012331853	0.002229941	0.170325184	0.9716	G	A	FADS3
D5D_C20	rs528285	11	61660704	2.39E-11	0.032292208	0.004834189	0.201622236	NA	G	A	FADS3
ELONG5_N6	rs528285	11	61660704	2.12E-10	-0.026679638	0.004199939	0.201622236	NA	G	A	FADS3
D5D_C20	rs174468	11	61663691	1.79E-33	0.049423807	0.004099312	0.256298649	0.8182	A	G	FADS3
ELONG5_N6	rs174468	11	61663691	3.54E-11	-0.024052347	0.003632103	0.256298649	0.8182	A	G	RAB3IL1
D5D_C20	rs13966	11	61664992	4.59E-19	0.038866429	0.004356371	0.270411794	0.7984	C	T	RAB3IL1
ELONG5_N6	rs13966	11	61664992	1.93E-08	-0.021455217	0.003818904	0.270411794	0.7984	C	T	RAB3IL1
D5D_C20	rs2235093	11	61665122	4.67E-19	0.038864714	0.004357113	0.270409459	0.7961	G	A	RAB3IL1
ELONG5_N6	rs2235093	11	61665122	1.96E-08	-0.021447495	0.003819342	0.270409459	0.7961	G	A	RAB3IL1
D5D_C20	rs174469	11	61667443	2.95E-36	-0.08157844	0.006488076	0.077018059	0.8306	T	C	RAB3IL1
ELONG5_N6	rs174469	11	61667443	4.93E-20	0.052430721	0.005720419	0.077018059	0.8306	T	C	RAB3IL1
D5D_C20	rs174472	11	61671956	2.05E-15	-0.034513189	0.00434769	0.29433059	0.7747	G	A	RAB3IL1
D5D_C20	rs174476	11	61674118	1.73E-31	0.048853229	0.004184773	0.254118919	0.8002	T	C	RAB3IL1
ELONG5_N6	rs174476	11	61674118	1.72E-10	-0.023640504	0.003702818	0.254118919	0.8002	T	C	RAB3IL1
D5D_C20	rs666870	11	61677479	1.79E-31	0.048845739	0.004185172	0.254129853	0.8007	A	G	RAB3IL1
ELONG5_N6	rs666870	11	61677479	1.75E-10	-0.023633924	0.003703323	0.254129853	0.8007	A	G	RAB3IL1
D5D_C20	rs174478	11	61678576	1.84E-31	0.048839014	0.004185436	0.254145332	0.8006	G	T	RAB3IL1
ELONG5_N6	rs174478	11	61678576	1.76E-10	-0.023631815	0.003703498	0.254145332	0.8006	G	T	RAB3IL1
D5D_C20	rs174479	11	61678754	6.52E-71	-0.077340652	0.00434388	0.134297666	0.7742	G	C	RAB3IL1
ELONG5_N6	rs174479	11	61678754	2.08E-35	0.048288264	0.003888484	0.134297666	0.7742	G	C	RAB3IL1
OXD_N6	rs174479	11	61678754	6.80E-12	0.025171792	0.003668397	0.134297666	0.7742	G	C	RAB3IL1
D5D_C20	rs540613	11	61680870	1.88E-16	0.046785075	0.005685046	0.112916339	NA	C	T	RAB3IL1
ELONG5_N6	rs540613	11	61680870	4.72E-12	-0.034324554	0.004964678	0.112916339	NA	C	T	FTH1
D5D_C20	rs1800009	11	61730234	2.09E-20	-0.032439426	0.003504071	0.207569533	NA	C	T	FTH1
ELONG5_N6	rs1800009	11	61730234	3.81E-10	0.019220879	0.003069634	0.207569533	NA	C	T	FTH1
D5D_C20	rs3758977	11	61737244	7.02E-19	-0.030844708	0.003475626	0.203165848	0.9242	G	T	FTH1
ELONG5_N6	rs3758977	11	61737244	1.32E-09	0.018446573	0.003041508	0.203165848	0.9242	G	T
D5D_C20	rs17633020	11	61744881	2.15E-18	-0.032373191	0.00370016	0.149491278	0.9922	A	G
ELONG5_N6	rs17633020	11	61744881	1.67E-09	0.019513233	0.00323762	0.149491278	0.9922	A	G
D5D_C20	rs17185574	11	61745694	2.24E-18	-0.032344926	0.003698887	0.149510934	0.9985	C	T
ELONG5_N6	rs17185574	11	61745694	1.70E-09	0.019495369	0.003236202	0.149510934	0.9985	C	T
D5D_C20	rs2028062	11	61745953	3.61E-19	-0.029947756	0.003346754	0.211790049	1	A	G
ELONG5_N6	rs2028062	11	61745953	6.49E-10	0.0181173	0.002932529	0.211790049	1	A	G
D5D_C20	rs10792320	11	61746291	3.97E-19	-0.029909705	0.003346429	0.211898894	0.9978	C	A
ELONG5_N6	rs10792320	11	61746291	6.22E-10	0.018134382	0.002932111	0.211898894	0.9978	C	A
DGLA_GLA	rs198464	11	61754149	2.08E-10	-0.1084	0.01705659	0.5105	0.9971	A	G	MYRF
DGLA_GLA	rs198462	11	61756647	2.59E-10	-0.108	0.017084494	0.5108	0.9591	A	G	MYRF
DGLA_GLA	rs198476	11	61758258	2.36E-10	-0.1088	0.017172059	0.5109	0.9145	A	G	MYRF
D5D_C20	rs10736716	11	61765133	4.91E-12	-0.024313941	0.0035196	0.209694349	0.9379	G	C
D5D_C20	rs4423188	11	61766418	1.26E-13	-0.027181062	0.003668004	0.17870516	0.9196	T	A
D5D_C20	rs4313591	11	61766569	6.97E-12	-0.024000125	0.003499444	0.211605528	0.9414	T	C
D5D_C20	rs4963441	11	61768639	3.55E-11	-0.023149609	0.003496002	0.215579484	0.9485	C	G
D5D_C20	rs4963442	11	61768706	3.60E-11	-0.02314141	0.003495855	0.215591155	0.9487	T	C
D5D_C20	rs7937198	11	61768973	3.63E-11	-0.023134785	0.003495502	0.215600983	0.9526	A	G
DGLA_GLA	rs2269928	11	61770057	7.21E-20	0.2444	0.02678517	0.2229	0.7659	G	T	MYRF
DGLA_GLA	rs149803	11	61771548	1.26E-18	0.2474	0.028084156	0.7556	0.742	G	C	MYRF
DGLA_GLA	rs174528	11	61776027	3.35E-57	0.2794	0.017528364	0.3678	0.896	C	T	MYRF
DGLA_GLA	rs108499	11	61779765	4.51E-52	-0.2698	0.017768637	0.6661	0.9618	T	C	MYRF
DGLA_GLA	rs509360	11	61781087	3.27E-32	-0.274	0.023191087	0.3616	0.7453	G	A	MYRF
DGLA_GLA	rs174532	11	61781402	4.77E-24	-0.27	0.026694651	0.2707	0.763	A	G	MYRF
DGLA_GLA	rs174534	11	61781986	4.42E-52	-0.2684	0.017674896	0.6662	0.9969	G	A	MYRF
DGLA_GLA	rs174535	11	61783884	8.80E-66	0.3084	0.018003049	0.3345	0.9627	C	T	MYRF
DGLA_GLA	rs174536	11	61784455	8.75E-66	-0.3084	0.018002701	0.6656	0.9704	C	A	MYRF
DGLA_GLA	rs174537	11	61785208	8.71E-66	-0.3084	0.018002421	0.6657	0.9702	T	G	MYRF
DGLA_GLA	rs102275	11	61790331	8.58E-66	0.3083	0.017995665	0.3339	0.925	C	T	MIR611
DGLA_GLA	rs7102974	11	61792563	7.74E-15	-0.643	0.08273539	0.9763	0.7407	T	C	MIR611
DGLA_GLA	rs174538	11	61792609	4.94E-60	0.2992	0.018308378	0.2984	0.979	A	G	MIR611
DGLA_GLA	rs412334	11	61792789	2.27E-26	0.4582	0.043123021	0.8474	0.5096	T	C	MIR611
DGLA_GLA	rs4246215	11	61796827	3.50E-64	-0.3137	0.018545888	0.641	0.9595	T	G	MIR611
DGLA_GLA	rs174541	11	61798436	3.57E-64	0.3135	0.018535343	0.3588	0.9651	C	T	FADS1
DGLA_GLA	rs174545	11	61801834	9.78E-66	-0.3074	0.017951112	0.6677	0.9971	G	C	FADS1
DGLA_GLA	rs174546	11	61802358	1.05E-65	-0.3071	0.017937924	0.6681	0.9982	T	C	FADS1
DGLA_GLA	rs174547	11	61803311	1.07E-65	0.3071	0.017939075	0.3318	1	C	T	FADS1
DGLA_GLA	rs174548	11	61803876	4.56E-72	-0.3303	0.018398206	0.7051	0.9992	G	C	FADS1
DGLA_GLA	rs174549	11	61803910	4.57E-72	0.3303	0.018398331	0.2949	1	A	G	FADS1
DGLA_GLA	rs174550	11	61804006	1.01E-65	0.3072	0.017941396	0.3318	0.9978	C	T	FADS1
DGLA_GLA	rs174552	11	61807527	4.98E-16	-0.9598	0.118318779	0.9803	NA	T	C	FADS1
DGLA_GLA	rs174555	11	61812288	4.64E-72	0.3305	0.018410337	0.2949	0.9722	C	T	MIR1908
DGLA_GLA	rs174556	11	61813163	4.67E-72	-0.3306	0.018416274	0.7051	0.9697	T	C	MIR1908
DGLA_GLA	rs968567	11	61828092	2.11E-42	-0.3405	0.024950942	0.8426	0.8568	T	C	FADS1
DGLA_GLA	rs174570	11	61829740	5.07E-17	-0.2225	0.026535291	0.8635	0.8605	T	C	FADS1
DGLA_GLA	rs1535	11	61830500	1.09E-65	-0.3079	0.01798694	0.6682	0.9161	G	A	FADS1
DGLA_GLA	rs174574	11	61832870	1.35E-65	0.3081	0.018011733	0.3319	0.8849	C	A	FADS1
DGLA_GLA	rs2845573	11	61834436	3.46E-14	-0.2503	0.033021836	0.928	0.9955	G	A	FADS2
DGLA_GLA	rs174575	11	61834531	5.25E-43	-0.2719	0.019777706	0.7401	0.8837	G	C	FADS2
DGLA_GLA	rs2727270	11	61835765	8.83E-16	-0.2186	0.0271819	0.8886	0.9509	T	C	FADS2
DGLA_GLA	rs2727271	11	61835886	8.66E-16	-0.2188	0.027198716	0.8885	0.9486	T	A	FADS2
DGLA_GLA	rs174576	11	61836038	1.08E-63	0.3098	0.018387627	0.3339	0.8899	A	C	FADS2
DGLA_GLA	rs2524299	11	61837310	2.89E-15	-0.2187	0.02769909	0.8825	0.9128	T	A	FADS2
DGLA_GLA	rs174577	11	61837342	1.70E-63	0.3095	0.018399147	0.334	0.8841	A	C	FADS2
DGLA_GLA	rs2072114	11	61837743	3.18E-15	-0.2183	0.027690283	0.8823	0.9445	G	A	FADS2
DGLA_GLA	rs174578	11	61838027	1.92E-63	0.3095	0.018407038	0.334	0.8829	A	T	FADS2
DGLA_GLA	rs174579	11	61838141	1.92E-36	-0.2644	0.020971653	0.7839	0.867	T	C	FADS2
DGLA_GLA	rs174583	11	61842278	4.56E-63	-0.3089	0.018427622	0.6657	0.866	T	C	FADS2
DGLA_GLA	rs174585	11	61844222	4.20E-35	0.2669	0.021590496	0.2175	0.8492	A	G	FADS2
DGLA_GLA	rs174589	11	61848331	4.53E-34	-0.2528	0.020773601	0.7874	0.841	G	C	FADS2
DGLA_GLA	rs2851682	11	61848540	5.94E-14	-0.2676	0.035635348	0.9276	0.8254	G	A	FADS2
DGLA_GLA	rs174591	11	61850204	5.07E-38	0.2636	0.020448656	0.2761	0.8164	A	T	FADS2
D5D_C20	rs11230896	11	61851204	1.27E-08	0.033731524	0.005928156	0.121076781	0.6757	T	C
DGLA_GLA	rs174593	11	61851359	7.90E-32	0.2609	0.022222186	0.2045	0.8352	C	T	FADS2
DGLA_GLA	rs174597	11	61853568	7.00E-32	0.2618	0.022279441	0.2047	0.817	C	G	FADS2
DGLA_GLA	rs174601	11	61855668	1.51E-59	-0.3155	0.019386769	0.6452	0.829	T	C	FADS2
DGLA_GLA	rs2526678	11	61856321	7.01E-14	0.2765	0.03692731	0.07207	0.7402	A	G	FADS2
DGLA_GLA	rs174602	11	61856942	7.28E-21	0.275	0.029350203	0.1969	0.6548	C	T	FADS2
DGLA_GLA	rs526126	11	61857413	2.94E-18	-0.2397	0.027508268	0.792	0.6544	C	G	FADS2
DGLA_GLA	rs174605	11	61859449	1.37E-23	-0.1869	0.018670318	0.713	0.9992	T	G	FADS2
DGLA_GLA	rs174611	11	61860409	4.02E-24	0.1919	0.018941629	0.3032	0.9863	C	T	FADS2
DGLA_GLA	rs174616	11	61861650	1.07E-12	0.1228	0.017244311	0.4674	0.9984	A	G	FADS2
DGLA_GLA	rs174626	11	61869585	9.19E-13	-0.1254	0.017557803	0.5376	0.9545	A	G	FADS3
DGLA_GLA	rs174627	11	61869994	2.91E-21	0.2159	0.022808147	0.2133	0.877	A	G	FADS3
DGLA_GLA	rs422249	11	61872016	5.28E-23	-0.1779	0.018013011	0.6548	0.9406	C	T	FADS3
DGLA_GLA	rs174448	11	61872101	5.55E-25	-0.1806	0.017495024	0.6348	0.9621	A	G	FADS3
DGLA_GLA	rs174449	11	61872907	6.31E-25	-0.1802	0.017477144	0.6347	0.9978	A	G	FADS3
DGLA_GLA	rs174450	11	61874070	4.22E-13	0.1312	0.018100768	0.4721	0.9409	T	G	MIR6746
DGLA_GLA	rs174634	11	61879915	3.10E-19	-0.1712	0.019096274	0.7293	0.9501	C	G	MIR6746
DGLA_GLA	rs1000778	11	61887833	4.43E-19	0.1701	0.019057388	0.2707	0.9936	G	A	FADS3
DGLA_GLA	rs174455	11	61888645	7.11E-21	-0.1753	0.018704442	0.6355	0.9989	A	G	FADS3
DGLA_GLA	rs174456	11	61888710	7.32E-19	-0.1686	0.019008068	0.7293	0.9987	A	C	FADS3
DGLA_GLA	rs174464	11	61890454	7.25E-19	0.1688	0.019028321	0.2706	0.9716	G	A	FADS3
DGLA_GLA	rs174468	11	61896219	1.13E-08	-0.1275	0.022329387	0.4066	0.8182	A	G	FADS3
DGLA_GLA	rs174469	11	61899971	1.38E-12	-0.2524	0.035619311	0.8779	0.8306	T	C	RAB3IL1
DGLA_GLA	rs174476	11	61906646	4.49E-08	0.1245	0.022758813	0.5969	0.8002	T	C	RAB3IL1
DGLA_GLA	rs666870	11	61910007	4.49E-08	-0.1245	0.022758813	0.4031	0.8007	A	G	RAB3IL1
DGLA_GLA	rs174478	11	61911104	4.59E-08	-0.1245	0.022775071	0.4031	0.8006	G	T	RAB3IL1
DGLA_GLA	rs174479	11	61911282	1.95E-15	-0.1941	0.024432045	0.7868	0.7742	G	C	RAB3IL1
OXD_N3	rs9393800	6	10951737	1.45E-08	-0.021913156	0.003866543	0.179245149	NA	G	A	SYCP2L
OXD_N3	rs1225741	6	10952243	1.30E-12	0.024238227	0.003416574	0.287002334	0.9731	A	G	SYCP2L
OXD_N3	rs12207488	6	10952336	3.66E-09	-0.022512736	0.003816449	0.172560059	NA	A	G	SYCP2L
OXD_N3	rs9379969	6	10952636	3.67E-09	-0.022510425	0.003816349	0.172560059	NA	A	T	SYCP2L
OXD_N3	rs1007323	6	10953244	1.27E-12	0.024243396	0.003415748	0.28702002	0.9817	G	T	SYCP2L
OXD_N3	rs1225744	6	10954540	2.32E-12	0.023485281	0.003348459	0.288849914	0.9995	T	C	SYCP2L
OXD_N3	rs1225753	6	10956689	1.87E-12	0.023643958	0.003356681	0.288940678	0.9754	A	G	SYCP2L
OXD_N3	rs7773173	6	10956703	1.84E-12	0.023655025	0.003357179	0.288942275	0.9726	C	G	SYCP2L
OXD_N3	rs9368506	6	10958472	4.68E-17	-0.031028197	0.003696266	0.1725479	0.8744	T	G	SYCP2L
OXD_N3	rs6918936	6	10960158	8.93E-17	-0.027847718	0.003347801	0.285404323	0.9411	C	G	SYCP2L
OXD_N3	rs6920247	6	10960173	8.90E-17	-0.027837154	0.00334637	0.285413043	0.941	G	C	SYCP2L
OXD_N3	rs4711146	6	10961405	8.77E-17	-0.027817081	0.003343256	0.285431712	0.9468	C	T	SYCP2L
OXD_N3	rs9791208	6	10961649	4.41E-17	-0.030936764	0.003682313	0.172673667	0.8804	C	T	SYCP2L
OXD_N3	rs2295600	6	10962250	8.61E-17	-0.027779738	0.003337893	0.285447924	0.9401	G	A	SYCP2L
OXD_N3	rs7774711	6	10965021	8.64E-17	-0.027776392	0.003337656	0.285435028	0.9469	G	A	SYCP2L
OXD_N3	rs9295733	6	10965447	8.68E-17	-0.027772248	0.003337378	0.285416605	0.9451	A	T	SYCP2L
OXD_N3	rs2327325	6	10965654	6.56E-17	-0.031123051	0.003725215	0.171455048	0.8839	A	G	SYCP2L
OXD_N3	rs9348766	6	10968582	4.52E-17	-0.030961985	0.003686584	0.172624048	0.8895	T	C	SYCP2L
OXD_N3	rs4713103	6	10969141	8.73E-17	-0.027765576	0.003336849	0.285381602	0.9507	T	G	SYCP2L
OXD_N3	rs17674802	6	10969519	4.57E-17	-0.030971687	0.003688307	0.172601818	0.8916	A	T	SYCP2L
OXD_N3	rs1225717	6	10978240	8.75E-17	-0.02775984	0.003336268	0.285353107	0.9546	G	A	ELOVL2
OXD_N3	rs8523	6	10981053	5.88E-17	-0.027566791	0.003294465	0.277458487	0.9984	A	G	ELOVL2
OXD_N3	rs17606561	6	10982359	2.02E-14	-0.029121909	0.00380711	0.158877917	0.942	A	G	ELOVL2
OXD_N3	rs1225737	6	10982652	1.00E-15	-0.026445991	0.003294687	0.278262589	0.9907	T	C	ELOVL2
OXD_N3	rs3734398	6	10982973	1.26E-16	-0.027235063	0.003290332	0.270440555	1	C	T	ELOVL2
OXD_N3	rs4532436	6	10983971	1.05E-15	-0.026417222	0.003293561	0.278306313	1	G	C	ELOVL2
OXD_N3	rs2281591	6	10990493	2.37E-14	-0.029013684	0.003803192	0.158881233	0.9741	G	A	ELOVL2
OXD_N3	rs3798707	6	10991935	1.06E-15	-0.026413289	0.003293549	0.278311471	1	T	C	ELOVL2
OXD_N3	rs2236212	6	10995015	2.52E-16	-0.026975155	0.003291931	0.270326824	1	C	G	ELOVL2
OXD_N3	rs3798711	6	11002810	2.42E-15	-0.026092694	0.003295501	0.278612994	0.9997	C	T	ELOVL2
OXD_N3	rs1323739	6	11004561	3.99E-16	-0.026795698	0.003292314	0.270503807	1	G	C	ELOVL2
OXD_N3	rs2295601	6	11005686	2.49E-14	-0.028987919	0.003802991	0.158851019	0.9988	A	G	ELOVL2
OXD_N3	rs2295602	6	11005842	2.40E-15	-0.026101121	0.003296136	0.278662122	0.9989	C	T	ELOVL2
OXD_N3	rs3798713	6	11008622	3.96E-16	-0.026803166	0.003292862	0.270572095	0.9871	C	G	ELOVL2
OXD_N3	rs953413	6	11012859	2.38E-15	-0.026109198	0.003296722	0.278740481	0.9965	A	G	ELOVL2
OXD_N3	rs7743830	6	11014220	2.38E-15	-0.026110176	0.003296846	0.278751781	0.9963	G	A	ELOVL2
OXD_N3	rs1570069	6	11017825	2.39E-15	-0.026110562	0.003297112	0.278769221	0.9956	G	A	ELOVL2
OXD_N3	rs1321536	6	11018812	2.39E-15	-0.026111586	0.003297241	0.278792311	0.9954	G	T	ELOVL2
OXD_N3	rs3756963	6	11022154	3.74E-14	-0.028920424	0.003820536	0.160946573	0.9743	C	T	ELOVL2
OXD_N3	rs2180725	6	11025420	2.57E-14	-0.029003656	0.003807094	0.158907148	0.9909	C	T	ELOVL2
OXD_N3	rs9295757	6	11033625	2.58E-14	-0.029002363	0.003807175	0.158951363	0.9955	T	G	ELOVL2
OXD_N3	rs3798719	6	11036825	6.77E-15	-0.029398052	0.003774447	0.163964996	0.9929	T	C	ELOVL2
OXD_N3	rs7744440	6	11038511	2.17E-14	-0.028640891	0.003748743	0.16939941	0.9959	G	T	ELOVL2
OXD_N3	rs3798721	6	11040183	6.81E-15	-0.029305244	0.003762891	0.16448256	1	C	A	ELOVL2
OXD_N3	rs3798722	6	11040423	1.65E-13	-0.027908132	0.003784425	0.175239253	0.999	G	A	ELOVL2
OXD_N3	rs3798723	6	11041720	7.83E-15	-0.029241962	0.003763299	0.164417833	0.9975	A	G	ELOVL2
OXD_N3	rs9393903	6	11042909	8.12E-15	-0.029226073	0.003763485	0.164376197	0.9999	A	G	ELOVL2
OXD_N3	rs9295763	6	11045192	2.49E-14	-0.025263342	0.003314355	0.278908376	0.9955	C	G	ELOVL2
OXD_N3	rs9295764	6	11045196	2.60E-14	-0.025247471	0.003314699	0.278949889	0.9955	G	A	ELOVL2
OXD_N3	rs2147041	6	11050523	1.60E-13	-0.024543093	0.003326267	0.279632277	0.9999	G	A	ELOVL2-AS1
OXD_N3	rs17675322	6	11059185	1.41E-13	-0.024741291	0.003345504	0.278518177	0.9505	A	T	ELOVL2-AS1
OXD_N3	rs9368564	6	11060283	5.85E-14	-0.028802495	0.003834506	0.163037706	0.9251	G	A	ELOVL2-AS1
OXD_N3	rs6900220	6	11065138	1.98E-13	-0.024586405	0.003345026	0.278973102	0.9187	C	T	ELOVL2-AS1
OXD_N3	rs9393915	6	11072322	3.08E-12	-0.02810696	0.004030235	0.153828543	0.8659	T	C	ELOVL2-AS1
OXD_N3	rs4713165	6	11074302	1.21E-11	-0.023508114	0.003467778	0.27049214	0.8729	C	T	ELOVL2-AS1
OXD_N3	rs4711171	6	11074347	1.23E-11	-0.023539702	0.003473652	0.270492017	0.8754	T	C	ELOVL2-AS1
OXD_N3	rs1321535	6	11076026	1.26E-11	-0.023592883	0.003483291	0.27048649	0.8639	G	T	ELOVL2-AS1
OXD_N3	rs12665478	6	11080825	1.29E-11	-0.023628827	0.003490351	0.270482682	0.8464	A	G	ELOVL2-AS1
OXD_N3	rs12526913	6	11082924	1.31E-11	-0.023670306	0.003497629	0.270475927	0.8409	G	A	ELOVL2-AS1
OXD_N3	rs4713169	6	11084554	1.34E-11	-0.023721805	0.003506937	0.270473962	0.8298	C	G
ELONG2_N6	rs9376090	6	135411228	3.13E-09	0.016252244	0.002743166	0.153240604	0.9804	C	T	HBS1L
ELONG2_N6	rs7775698	6	135418635	4.56E-09	0.01603253	0.002734768	0.157430484	NA	T	C	HBS1L
ELONG2_N6	rs7776054	6	135418916	4.59E-09	0.016029894	0.002734827	0.157422378	0.9754	G	A	HBS1L
ELONG2_N6	rs9399137	6	135419018	4.64E-09	0.016025175	0.002734861	0.157409727	0.9755	C	T	HBS1L
ELONG2_N6	rs9389268	6	135419631	4.79E-09	0.016012289	0.002735129	0.157368337	0.9745	G	A	HBS1L
ELONG2_N6	rs2064720	6	161606717	3.57E-08	-0.013803436	0.002504751	0.213079096	NA	C	T	AGPAT4
D9D_16_18	rs7570971	2	135837906	5.18E-09	-0.029965951	0.005130028	0.250026406	NA	A	C	RAB3GAP1
D9D_16_18	rs6730157	2	135907088	6.46E-09	-0.029580656	0.005096254	0.24600479	NA	G	A	RAB3GAP1
D9D_16_18	rs1375131	2	135954797	7.63E-09	-0.029505682	0.00510794	0.245381479	NA	C	T	ZRANB3
D9D_16_18	rs12465802	2	136381348	3.49E-08	-0.027692509	0.005021408	0.235234955	NA	A	G	R3HDM1
D9D_16_18	rs1446585	2	136407479	2.82E-08	-0.02742428	0.004939301	0.218450012	NA	G	A	R3HDM1
D9D_16_18	rs1438307	2	136499166	3.22E-08	-0.028445912	0.005144825	0.203275854	NA	T	G	UBXN4
D9D_16_18	rs4988235	2	136608646	1.09E-08	-0.028213028	0.004935717	0.241979366	NA	A	G	MCM6
D9D_16_18	rs632632	2	136638216	3.13E-08	-0.026426078	0.004775218	0.222997666	NA	C	T	MCM6
D9D_16_18	rs1435576	2	136641882	2.91E-08	-0.026503655	0.004778217	0.223105502	NA	T	A
D9D_16_18	rs309125	2	136643555	2.85E-08	-0.026522973	0.004778561	0.223121715	NA	T	C
D9D_16_18	rs218174	2	136658345	4.86E-09	-0.027872003	0.004762901	0.223933677	NA	G	A
D9D_16_18	rs309168	2	136670298	3.90E-09	-0.028010764	0.004756956	0.224248465	NA	T	C	DARS
D9D_16_18	rs192822	2	136682274	2.99E-09	-0.028164134	0.004747714	0.224640752	NA	T	A	DARS
D9D_16_18	rs309160	2	136685228	2.71E-09	-0.028219191	0.004744105	0.224790224	NA	T	C	DARS
D9D_16_18	rs6754311	2	136707982	7.63E-10	-0.029779394	0.004840258	0.241360108	NA	C	T	DARS
D9D_16_18	rs13404551	2	136721995	1.86E-09	-0.028417501	0.004728697	0.225354458	NA	C	T	DARS
D9D_16_18	rs687670	2	136740900	1.79E-09	-0.028468367	0.004732266	0.225308647	NA	C	T	DARS-AS1
D9D_16_18	rs309137	2	136765951	7.70E-09	-0.027918531	0.004834464	0.21916986	NA	C	T	DARS-AS1
D9D_16_18	rs12475139	2	136786651	2.25E-09	-0.032872783	0.005498366	0.216426308	NA	A	T
D9D_16_18	rs6716536	2	136787402	4.11E-10	-0.033766107	0.005402757	0.22933493	NA	T	C
D9D_16_18	rs11693502	2	136808949	3.45E-08	-0.031421234	0.005695434	0.223699828	NA	T	C
D9D_16_18	rs11678022	2	136809033	3.47E-08	-0.031412172	0.005694841	0.22369209	NA	T	A
D9D_16_18	rs932206	2	136825272	8.40E-09	-0.039051395	0.006779487	0.260609801	NA	T	C
D9D_C18	rs3811444	1	248039451	1.02E-09	-0.009461566	0.001549489	0.204126658	NA	T	C	TRIM58
