# Supplementary material for: A genome-wide association study of red-blood cell fatty acids and ratios incorporating dietary covariates: Framingham Heart Study Offspring Cohort
Source: PLoS One. 2018 Apr 13;13(4):e0194882. doi: 10.1371/journal.pone.0194882 (PMC5898718; doi:10.1371/journal.pone.0194882)
Supplement: S4 Table — (CSV) [file pone.0194882.s004.csv]

# genetic data is from genome build grch37
FA/FA Ratio	SNP	chr	pos	pval	Beta	SE	EAF	ImputationRsq	Effect_allele	Other_allele	Gene_within_10kb
DPAN3_EPA_DTA_AA	rs75534358	6	161686792	6.02E-10	0.1206	0.019483167	0.03371	0.6449	A	G	AGPAT4
DTA	rs75534358	6	161686792	4.68E-08	-0.07526	0.013776548	0.03371	0.6449	A	G	AGPAT4
DTA_AA	rs147026440	6	161640998	2.31E-08	0.05485	0.009817796	0.0147	0.6468	ACAGG	A	AGPAT4
DTA_AA	rs75534358	6	161686792	2.43E-17	-0.05717	0.006748681	0.03371	0.6449	A	G	AGPAT4
DGLA_LA	rs34423736	11	61736133	2.38E-08	0.02968	0.005317182	0.2271	0.9065	AT	A	AP003733.1
DGLA_LA	rs77709427	11	61736135	2.43E-08	0.02965	0.005315321	0.2271	0.9071	T	G	AP003733.1
DGLA_LA	rs79502317	11	61736136	2.49E-08	0.02962	0.005313787	0.2272	0.9076	G	T	AP003733.1
AA_DGLA	rs34423736	11	61736133	6.36E-17	-0.03169	0.003791451	0.2271	0.9065	AT	A	AP003733.1
AA_DGLA	rs77709427	11	61736135	6.63E-17	-0.03166	0.003790069	0.2271	0.9071	T	G	AP003733.1
AA_DGLA	rs79502317	11	61736136	6.97E-17	-0.03163	0.003789164	0.2272	0.9076	G	T	AP003733.1
DGLA	rs34423736	11	61736133	4.60E-16	0.02539	0.003126213	0.2271	0.9065	AT	A	AP003733.1
DGLA	rs77709427	11	61736135	4.81E-16	0.02536	0.003124566	0.2271	0.9071	T	G	AP003733.1
DGLA	rs79502317	11	61736136	5.06E-16	0.02533	0.003123249	0.2272	0.9076	G	T	AP003733.1
DGLA_LA	rs2736596	11	61719026	6.35E-09	0.06469	0.011139234	0.0464	0.8504	A	G	BEST1
AA_DGLA	rs2736596	11	61719026	2.30E-12	-0.05586	0.007963041	0.0464	0.8504	A	G	BEST1
DGLA	rs2736596	11	61719026	3.02E-12	0.04578	0.006561932	0.0464	0.8504	A	G	BEST1
AA_DGLA	rs2736594	11	61722212	2.34E-12	-0.04485	0.006395887	0.0719	0.8566	T	G	BEST1
AA_DGLA	rs1109748	11	61722645	2.91E-12	-0.04458	0.006385075	0.072	0.8575	A	C	BEST1
AA_DGLA	rs972354	11	61717607	7.46E-11	-0.03733	0.0057333	0.09117	0.8614	T	C	BEST1
DGLA	rs2736594	11	61722212	4.64E-11	0.03471	0.005273329	0.0719	0.8566	T	G	BEST1
DGLA	rs1109748	11	61722645	5.48E-11	0.03452	0.005264317	0.072	0.8575	A	C	BEST1
DGLA	rs972354	11	61717607	1.49E-09	0.02858	0.004727866	0.09117	0.8614	T	C	BEST1
DGLA_LA	rs1800008	11	61730183	1.73E-09	0.03213	0.005335707	0.2273	0.8983	T	C	BEST1 FTH1
DGLA_LA	rs17185413	11	61730553	2.53E-09	0.03146	0.005278846	0.2317	0.906	C	T	BEST1 FTH1
DGLA_LA	rs56215258	11	61731324	7.78E-10	0.03166	0.00514851	0.256	0.8945	CAA	C	BEST1 FTH1
DGLA_LA	rs58357769	11	61730234	2.13E-09	0.02845	0.004751692	0.3408	0.882	C	T	BEST1 FTH1
AA_DGLA	rs1800008	11	61730183	8.36E-19	-0.03368	0.003803447	0.2273	0.8983	T	C	BEST1 FTH1
AA_DGLA	rs17185413	11	61730553	1.21E-18	-0.03317	0.003763427	0.2317	0.906	C	T	BEST1 FTH1
AA_DGLA	rs56215258	11	61731324	6.78E-20	-0.03349	0.003667662	0.256	0.8945	CAA	C	BEST1 FTH1
AA_DGLA	rs58357769	11	61730234	5.79E-19	-0.03013	0.003386897	0.3408	0.882	C	T	BEST1 FTH1
DGLA	rs1800008	11	61730183	3.00E-18	0.02731	0.003134953	0.2273	0.8983	T	C	BEST1 FTH1
DGLA	rs17185413	11	61730553	6.00E-18	0.02678	0.003102178	0.2317	0.906	C	T	BEST1 FTH1
DGLA	rs56215258	11	61731324	2.15E-18	0.02646	0.003024209	0.256	0.8945	CAA	C	BEST1 FTH1
DGLA	rs58357769	11	61730234	1.86E-17	0.02375	0.002793327	0.3408	0.882	C	T	BEST1 FTH1
AA	rs56215258	11	61731324	3.12E-08	-0.01028	0.001857455	0.256	0.8945	CAA	C	BEST1 FTH1
AA	rs58357769	11	61730234	4.64E-08	-0.009369	0.001714543	0.3408	0.882	C	T	BEST1 FTH1
OA	rs76584503	12	7274844	4.30E-09	-0.02546	0.004335783	0.04277	0.4214	C	G	C1RL-AS1
LA	rs184180770	12	7156182	2.75E-11	0.1437	0.021579303	0.0125	0.3516	T	C	C1S
LA	rs188925382	12	7156183	6.45E-09	0.1065	0.018347437	0.01932	0.3236	G	A	C1S
OA	rs184180770	12	7156182	4.22E-16	-0.06925	0.00851554	0.0125	0.3516	T	C	C1S
OA	rs188925382	12	7156183	1.28E-11	-0.04909	0.0072498	0.01932	0.3236	G	A	C1S
LA	rs117016903	12	7159587	5.65E-16	0.05569	0.006878147	0.05035	0.9067	G	A	C1S
LA	rs7962738	12	7166672	1.11E-15	0.05494	0.006855089	0.05089	0.905	A	T	C1S
LA	rs75849644	12	7159812	7.79E-16	0.05523	0.006854576	0.05093	0.9038	G	A	C1S
LA	rs149336203	12	7152309	2.11E-20	0.06296	0.006801617	0.05216	0.9047	A	G	C1S
LA	rs73266722	12	7153005	1.94E-20	0.06217	0.006709772	0.05558	0.881	A	G	C1S
LA	rs117633233	12	7145709	6.10E-22	0.06361	0.006606838	0.05404	0.9287	G	A	C1S
LA	rs79159347	12	7127162	1.20E-22	0.06389	0.006523734	0.05346	0.9612	A	G	C1S
LA	rs73264696	12	7142367	4.08E-22	0.0624	0.006453473	0.05718	0.9286	C	T	C1S
LA	rs73264692	12	7141382	3.68E-22	0.06238	0.006444379	0.05712	0.932	A	G	C1S
LA	rs113575638	12	7132919	2.04E-22	0.06213	0.006379126	0.05674	0.9576	A	G	C1S
LA	rs73264677	12	7131213	1.86E-22	0.06204	0.00636366	0.05666	0.9636	A	G	C1S
LA	rs112198768	12	7133041	6.08E-23	0.06239	0.006326255	0.0641	0.863	G	T	C1S
LA	rs112359004	12	7128955	2.00E-22	0.06159	0.006322082	0.05674	0.9749	G	A	C1S
LA	rs12579776	12	7145347	1.57E-21	0.05682	0.00596219	0.07836	0.8118	A	G	C1S
LA	rs202005588	12	7153074	5.17E-18	0.04957	0.005730871	0.08917	0.7697	AC	A	C1S
LA	rs73266728	12	7154363	7.84E-18	0.04929	0.005730161	0.08979	0.7645	A	G	C1S
LA	rs111546134	12	7153079	5.23E-18	0.04955	0.00572949	0.08954	0.7674	CT	C	C1S
LA	rs57963918	12	7146064	5.52E-20	0.05143	0.005618762	0.08711	0.8158	T	A	C1S
LA	rs111704905	12	7147306	5.94E-20	0.05127	0.00560612	0.08842	0.8089	C	G	C1S
LA	rs73264695	12	7141968	1.25E-20	0.05185	0.005567806	0.08553	0.8438	T	G	C1S
LA	rs111754404	12	7135551	4.31E-21	0.05235	0.005554462	0.08357	0.8659	A	G	C1S
LA	rs113094203	12	7132336	6.30E-20	0.05071	0.005548734	0.07796	0.92	A	G	C1S
LA	rs73264679	12	7131733	6.13E-20	0.05066	0.005541417	0.07793	0.9223	T	A	C1S
LA	rs73264683	12	7136311	6.87E-21	0.05194	0.005539818	0.08455	0.8619	A	G	C1S
LA	rs12582990	12	7145853	1.45E-19	0.04965	0.005486893	0.09158	0.8185	C	T	C1S
LA	rs55665216	12	7143389	7.22E-20	0.0497	0.005446947	0.09107	0.8344	T	C	C1S
LA	rs73264697	12	7142761	6.84E-20	0.04969	0.005442432	0.09098	0.8364	T	C	C1S
LA	rs73264674	12	7131014	3.05E-19	0.04848	0.005406599	0.08138	0.9323	T	C	C1S
LA	rs58192977	12	7138909	3.68E-20	0.04967	0.005400626	0.09037	0.854	G	T	C1S
LA	rs58404968	12	7138901	3.65E-20	0.04967	0.005400109	0.09035	0.8545	C	A	C1S
LA	rs73264687	12	7138314	3.59E-20	0.04966	0.005397976	0.09029	0.8557	C	T	C1S
LA	rs111396536	12	7137325	3.33E-20	0.04966	0.005393277	0.09019	0.858	G	A	C1S
LA	rs73264680	12	7134412	2.47E-20	0.04957	0.00536482	0.08956	0.8723	G	A	C1S
LA	rs7296933	12	7130119	2.93E-19	0.04795	0.005344881	0.08238	0.9425	T	C	C1S
LA	rs73264678	12	7131259	1.68E-20	0.04944	0.005327014	0.08886	0.8907	G	A	C1S
LA	rs55645776	12	7130665	2.07E-20	0.04912	0.005305329	0.0888	0.8984	C	T	C1S
OA_SA	rs117016903	12	7159587	1.42E-10	-0.03078	0.004799078	0.05035	0.9067	G	A	C1S
OA_SA	rs7962738	12	7166672	3.92E-10	-0.02993	0.004783396	0.05089	0.905	A	T	C1S
OA_SA	rs75849644	12	7159812	1.64E-10	-0.03057	0.00478259	0.05093	0.9038	G	A	C1S
OA_SA	rs149336203	12	7152309	1.98E-14	-0.03632	0.004746642	0.05216	0.9047	A	G	C1S
OA_SA	rs73266722	12	7153005	1.06E-14	-0.0362	0.004682154	0.05558	0.881	A	G	C1S
OA_SA	rs117633233	12	7145709	5.67E-17	-0.03858	0.004608243	0.05404	0.9287	G	A	C1S
OA_SA	rs79159347	12	7127162	5.40E-18	-0.03933	0.004549656	0.05346	0.9612	A	G	C1S
OA_SA	rs73264696	12	7142367	1.24E-17	-0.03848	0.00450118	0.05718	0.9286	C	T	C1S
OA_SA	rs73264692	12	7141382	1.09E-17	-0.03849	0.00449433	0.05712	0.932	A	G	C1S
OA_SA	rs113575638	12	7132919	4.80E-18	-0.03851	0.004447859	0.05674	0.9576	A	G	C1S
OA_SA	rs73264677	12	7131213	4.20E-18	-0.03849	0.004437802	0.05666	0.9636	A	G	C1S
LA	rs12146727	12	7170336	4.39E-08	0.02423	0.004426057	0.1259	0.9777	A	G	C1S
LA	rs16933078	12	7171338	4.66E-08	0.02418	0.004425415	0.1277	0.964	A	T	C1S
OA_SA	rs112198768	12	7133041	9.14E-19	-0.03902	0.004411436	0.0641	0.863	G	T	C1S
OA_SA	rs112359004	12	7128955	4.06E-18	-0.03825	0.004408142	0.05674	0.9749	G	A	C1S
LA	rs7962629	12	7166770	4.64E-08	0.02398	0.004388198	0.1335	0.948	G	A	C1S
LA	rs7131992	12	7156051	5.10E-10	-0.02654	0.004269587	0.848	0.9226	A	G	C1S
LA	rs7131869	12	7155998	5.72E-10	-0.02646	0.00426909	0.8481	0.9227	A	G	C1S
LA	rs10555497	12	7155307	2.22E-10	-0.02645	0.004168489	0.8332	0.9008	T	TCTTC	C1S
LA	rs7970720	12	7155536	9.88E-10	-0.02542	0.004159483	0.8393	0.93	T	G	C1S
OA_SA	rs12579776	12	7145347	1.28E-20	-0.03864	0.004150475	0.07836	0.8118	A	G	C1S
LA	rs7132886	12	7156043	1.29E-10	-0.02626	0.004085257	0.8107	0.8394	G	C	C1S
LA	rs7398633	12	7156480	1.17E-09	-0.02479	0.00407442	0.7968	0.8012	C	T	C1S
LA	rs7970826	12	7155575	2.37E-10	-0.0253	0.003993505	0.8027	0.8501	A	G	C1S
OA_SA	rs202005588	12	7153074	7.28E-18	-0.03434	0.003988159	0.08917	0.7697	AC	A	C1S
OA_SA	rs73266728	12	7154363	1.16E-17	-0.03412	0.003987591	0.08979	0.7645	A	G	C1S
OA_SA	rs111546134	12	7153079	8.16E-18	-0.03428	0.003987309	0.08954	0.7674	CT	C	C1S
OA_SA	rs57963918	12	7146064	1.05E-20	-0.03647	0.003908445	0.08711	0.8158	T	A	C1S
OA_SA	rs111704905	12	7147306	2.89E-20	-0.03597	0.003899985	0.08842	0.8089	C	G	C1S
OA_SA	rs73264695	12	7141968	4.73E-21	-0.03647	0.003873608	0.08553	0.8438	T	G	C1S
OA_SA	rs111754404	12	7135551	4.34E-21	-0.03643	0.0038656	0.08357	0.8659	A	G	C1S
OA_SA	rs113094203	12	7132336	4.22E-20	-0.03545	0.003860701	0.07796	0.92	A	G	C1S
OA_SA	rs73264679	12	7131733	3.94E-20	-0.03544	0.003856544	0.07793	0.9223	T	A	C1S
OA_SA	rs73264683	12	7136311	2.64E-21	-0.03652	0.003853928	0.08455	0.8619	A	G	C1S
OA_SA	rs12582990	12	7145853	3.48E-20	-0.03513	0.00381726	0.09158	0.8185	C	T	C1S
OA_SA	rs55665216	12	7143389	2.16E-20	-0.03507	0.003789643	0.09107	0.8344	T	C	C1S
OA_SA	rs73264697	12	7142761	2.07E-20	-0.03506	0.003786764	0.09098	0.8364	T	C	C1S
OA_SA	rs73264674	12	7131014	1.56E-19	-0.03401	0.003762002	0.08138	0.9323	T	C	C1S
OA_SA	rs58192977	12	7138909	1.57E-20	-0.03491	0.003758417	0.09037	0.854	G	T	C1S
OA_SA	rs58404968	12	7138901	1.55E-20	-0.0349	0.00375687	0.09035	0.8545	C	A	C1S
OA_SA	rs73264687	12	7138314	1.52E-20	-0.0349	0.003756028	0.09029	0.8557	C	T	C1S
OA_SA	rs111396536	12	7137325	1.53E-20	-0.03486	0.00375209	0.09019	0.858	G	A	C1S
OA_SA	rs73264680	12	7134412	1.44E-20	-0.03471	0.003733266	0.08956	0.8723	G	A	C1S
OA_SA	rs7296933	12	7130119	3.08E-19	-0.03335	0.003719655	0.08238	0.9425	T	C	C1S
OA_SA	rs73264678	12	7131259	1.38E-20	-0.03448	0.003706721	0.08886	0.8907	G	A	C1S
OA_SA	rs55645776	12	7130665	1.85E-20	-0.03423	0.003692386	0.0888	0.8984	C	T	C1S
OA_SA	rs7132886	12	7156043	6.70E-09	0.0165	0.002845686	0.8107	0.8394	G	C	C1S
OA_SA	rs7398633	12	7156480	4.64E-08	0.0155	0.002836388	0.7968	0.8012	C	T	C1S
OA_SA	rs7970826	12	7155575	1.67E-08	0.0157	0.002782049	0.8027	0.8501	A	G	C1S
OA	rs117016903	12	7159587	2.47E-24	-0.02758	0.002709607	0.05035	0.9067	G	A	C1S
OA	rs7962738	12	7166672	1.30E-23	-0.02705	0.002700649	0.05089	0.905	A	T	C1S
OA	rs75849644	12	7159812	3.72E-24	-0.02738	0.002700563	0.05093	0.9038	G	A	C1S
OA	rs149336203	12	7152309	6.54E-32	-0.03145	0.002675122	0.05216	0.9047	A	G	C1S
OA	rs73266722	12	7153005	3.02E-32	-0.03119	0.002638392	0.05558	0.881	A	G	C1S
OA	rs117633233	12	7145709	5.77E-36	-0.0325	0.002595737	0.05404	0.9287	G	A	C1S
OA	rs79159347	12	7127162	1.56E-37	-0.0328	0.002561727	0.05346	0.9612	A	G	C1S
OA	rs73264696	12	7142367	7.07E-37	-0.03215	0.002534282	0.05718	0.9286	C	T	C1S
OA	rs73264692	12	7141382	5.69E-37	-0.03215	0.002530908	0.05712	0.932	A	G	C1S
OA	rs113575638	12	7132919	1.52E-37	-0.03207	0.002504319	0.05674	0.9576	A	G	C1S
OA	rs73264677	12	7131213	1.25E-37	-0.03204	0.002498967	0.05666	0.9636	A	G	C1S
OA	rs112198768	12	7133041	4.25E-39	-0.03248	0.002483051	0.0641	0.863	G	T	C1S
OA	rs112359004	12	7128955	1.04E-37	-0.03186	0.002482159	0.05674	0.9749	G	A	C1S
OA	rs12579776	12	7145347	2.44E-41	-0.03146	0.002336044	0.07836	0.8118	A	G	C1S
OA	rs73266728	12	7154363	3.13E-37	-0.02863	0.002245523	0.08979	0.7645	A	G	C1S
OA	rs202005588	12	7153074	1.16E-37	-0.0288	0.002245304	0.08917	0.7697	AC	A	C1S
OA	rs111546134	12	7153079	1.44E-37	-0.02876	0.002245108	0.08954	0.7674	CT	C	C1S
OA	rs57963918	12	7146064	4.99E-42	-0.02987	0.002198937	0.08711	0.8158	T	A	C1S
OA	rs111704905	12	7147306	1.90E-41	-0.02959	0.002194204	0.08842	0.8089	C	G	C1S
OA	rs73264695	12	7141968	1.43E-42	-0.0298	0.00217915	0.08553	0.8438	T	G	C1S
OA	rs111754404	12	7135551	1.24E-42	-0.02976	0.002174606	0.08357	0.8659	A	G	C1S
OA	rs113094203	12	7132336	7.12E-41	-0.02909	0.002172857	0.07796	0.92	A	G	C1S
OA	rs73264679	12	7131733	6.32E-41	-0.02907	0.002169933	0.07793	0.9223	T	A	C1S
OA	rs73264683	12	7136311	5.45E-43	-0.0298	0.002168035	0.08455	0.8619	A	G	C1S
OA	rs12582990	12	7145853	2.42E-41	-0.02892	0.002147341	0.09158	0.8185	C	T	C1S
OA	rs55665216	12	7143389	9.67E-42	-0.02885	0.002131456	0.09107	0.8344	T	C	C1S
OA	rs73264697	12	7142761	9.00E-42	-0.02884	0.00212989	0.09098	0.8364	T	C	C1S
OA	rs73264674	12	7131014	3.39E-40	-0.0281	0.002117339	0.08138	0.9323	T	C	C1S
OA	rs58192977	12	7138909	5.10E-42	-0.02871	0.002113787	0.09037	0.854	G	T	C1S
OA	rs58404968	12	7138901	5.03E-42	-0.02871	0.00211363	0.09035	0.8545	C	A	C1S
OA	rs73264687	12	7138314	4.87E-42	-0.0287	0.002112521	0.09029	0.8557	C	T	C1S
OA	rs111396536	12	7137325	4.76E-42	-0.02868	0.002110792	0.09019	0.858	G	A	C1S
OA	rs73264680	12	7134412	3.89E-42	-0.02856	0.002099682	0.08956	0.8723	G	A	C1S
OA	rs7296933	12	7130119	6.98E-40	-0.02767	0.002093475	0.08238	0.9425	T	C	C1S
OA	rs73264678	12	7131259	3.25E-42	-0.02839	0.002085171	0.08886	0.8907	G	A	C1S
OA	rs55645776	12	7130665	4.15E-42	-0.02824	0.002076867	0.0888	0.8984	C	T	C1S
OA	rs12146727	12	7170336	3.03E-11	-0.01162	0.00174863	0.1259	0.9777	A	G	C1S
OA	rs16933078	12	7171338	2.22E-11	-0.01169	0.001747252	0.1277	0.964	A	T	C1S
OA	rs16933084	12	7172084	5.93E-11	-0.01142	0.001744706	0.1271	0.9742	T	A	C1S
OA	rs11064498	12	7171507	2.68E-10	-0.01101	0.001743141	0.1432	0.8841	G	A	C1S
OA	rs112796495	12	7172665	6.37E-11	-0.01139	0.001742998	0.128	0.9709	CAAAG	C	C1S
OA	rs77620124	12	7172902	6.43E-11	-0.01138	0.001741829	0.1283	0.9696	G	A	C1S
OA	rs11064497	12	7169661	1.41E-10	-0.01117	0.001741225	0.1369	0.9139	T	C	C1S
OA	rs10849546	12	7176204	8.65E-11	-0.01129	0.001739929	0.1266	0.9842	A	G	C1S
OA	rs7183	12	7178019	9.85E-11	-0.01124	0.001737454	0.1268	0.9843	T	G	C1S
OA	rs11838267	12	7175872	3.19E-11	-0.01153	0.001737033	0.1285	0.9734	C	T	C1S
OA	rs59237518	12	7176984	1.00E-10	-0.01122	0.001734971	0.127	0.9865	GT	G	C1S
OA	rs12371227	12	7176978	1.12E-10	-0.01118	0.001733351	0.1268	0.9888	T	C	C1S
OA	rs7962629	12	7166770	7.55E-11	-0.01128	0.001732894	0.1335	0.948	G	A	C1S
OA	rs7131869	12	7155998	7.08E-13	0.01211	0.001687132	0.8481	0.9227	A	G	C1S
OA	rs7131992	12	7156051	6.68E-13	0.01212	0.001686658	0.848	0.9226	A	G	C1S
OA	rs10555497	12	7155307	2.96E-13	0.01201	0.001646072	0.8332	0.9008	T	TCTTC	C1S
OA	rs7970720	12	7155536	2.44E-12	0.01151	0.001642713	0.8393	0.93	T	G	C1S
OA	rs3919533	12	7162801	8.25E-09	0.009316	0.001616455	0.8444	0.9834	T	C	C1S
OA	rs1990477	12	7163413	9.22E-09	0.009266	0.00161302	0.845	0.9905	C	T	C1S
OA	rs7132886	12	7156043	1.97E-18	0.0141	0.001609784	0.8107	0.8394	G	C	C1S
OA	rs7311672	12	7165114	1.10E-08	0.009189	0.001607872	0.8456	0.9996	G	A	C1S
OA	rs7398633	12	7156480	9.57E-17	0.01334	0.001605302	0.7968	0.8012	C	T	C1S
OA	rs7303580	12	7156200	9.77E-13	0.01139	0.001596651	0.6458	0.5609	C	A	C1S
OA	rs7970826	12	7155575	1.08E-17	0.01348	0.001573773	0.8027	0.8501	A	G	C1S
OA	rs61917880	12	7162110	5.44E-13	0.01109	0.00153732	0.7898	0.8631	T	A	C1S
OA	rs7968584	12	7172241	4.33E-10	-0.009076	0.001454138	0.2072	0.9264	T	C	C1S
OA	rs7963015	12	7176618	1.92E-10	-0.009249	0.001452563	0.2103	0.9195	A	G	C1S
EPA	rs141852080	7	71445331	3.81E-08	0.4013	0.072968613	0.018	0.188	G	C	CALN1
EPA	rs35928775	7	71446334	3.14E-08	0.3979	0.071904546	0.01827	0.1903	A	C	CALN1
EPA	rs146876082	7	71436285	3.89E-08	0.378	0.068781821	0.01845	0.2054	C	A	CALN1
EPA	rs75491878	7	71434398	4.17E-08	0.3751	0.068407371	0.01849	0.2072	A	G	CALN1
DGLA_LA	rs144221952	11	61460127	8.78E-14	0.2571	0.03447301	0.0124	0.3501	A	G	DAGLA
DGLA_LA	rs79250201	11	61475195	4.36E-14	0.2562	0.033935174	0.01252	0.3569	A	G	DAGLA
DGLA_LA	rs75618234	11	61452741	1.00E-09	0.1746	0.028578863	0.01429	0.3849	A	G	DAGLA
AA_DGLA	rs79104021	11	61453421	2.08E-11	-0.1743	0.02601269	0.01604	0.2073	G	A	DAGLA
AA_DGLA	rs76556469	11	61456160	2.61E-11	-0.1732	0.025977418	0.01601	0.2081	T	C	DAGLA
AA_DGLA	rs144221952	11	61460127	3.82E-21	-0.2321	0.02459375	0.0124	0.3501	A	G	DAGLA
AA_DGLA	rs79250201	11	61475195	2.16E-21	-0.2299	0.024207861	0.01252	0.3569	A	G	DAGLA
DGLA_GLA	rs198457	11	61471678	7.17E-10	-0.1347	0.021858832	0.2108	0.7371	T	C	DAGLA
DGLA	rs79104021	11	61453421	2.48E-11	0.143	0.02142487	0.01604	0.2073	G	A	DAGLA
DGLA	rs76556469	11	61456160	3.26E-11	0.142	0.021403264	0.01601	0.2081	T	C	DAGLA
AA_DGLA	rs75618234	11	61452741	5.44E-18	-0.1761	0.020373065	0.01429	0.3849	A	G	DAGLA
DGLA	rs144221952	11	61460127	1.32E-21	0.1935	0.020265818	0.0124	0.3501	A	G	DAGLA
DGLA	rs79250201	11	61475195	5.39E-22	0.1923	0.019946843	0.01252	0.3569	A	G	DAGLA
AA_DGLA	rs2240285	11	61508409	1.47E-12	-0.1237	0.01747937	0.02179	0.3337	G	A	DAGLA
DGLA	rs75618234	11	61452741	1.62E-18	0.1474	0.016785808	0.01429	0.3849	A	G	DAGLA
DGLA	rs2240285	11	61508409	4.25E-12	0.09986	0.014412568	0.02179	0.3337	G	A	DAGLA
DGLA	rs140007352	11	61460673	2.34E-08	0.05384	0.009640107	0.03286	0.5331	A	G	DAGLA
DGLA_LA	rs113061423	11	61501396	4.28E-09	0.02934	0.004995717	0.2624	0.9264	A	ACAGAGGCC	DAGLA
DGLA_LA	rs198416	11	61496682	1.00E-08	0.02852	0.004977267	0.2543	0.9577	G	A	DAGLA
DGLA_LA	rs198417	11	61496657	1.01E-08	0.02851	0.004976692	0.2543	0.9581	T	C	DAGLA
DGLA_LA	rs198418	11	61496272	1.04E-08	0.02847	0.004973163	0.2541	0.961	C	A	DAGLA
DGLA_LA	rs198425	11	61491431	2.11E-08	0.02767	0.00493888	0.2523	0.9806	T	A	DAGLA
DGLA_LA	rs198427	11	61489933	2.59E-08	0.02738	0.00491835	0.2516	0.9922	A	G	DAGLA
DGLA_LA	rs198429	11	61488841	3.27E-08	0.02717	0.00491656	0.2511	0.9962	A	G	DAGLA
DGLA_LA	rs81658	11	61487944	2.89E-08	0.02723	0.004908045	0.2514	0.9983	A	G	DAGLA
DGLA_LA	rs198430	11	61487690	2.92E-08	0.02721	0.004906197	0.2514	0.999	A	G	DAGLA
AA_DGLA	rs198435	11	61483324	7.36E-12	0.03316	0.004840561	0.1352	0.8337	C	G	DAGLA
DGLA_LA	rs198440	11	61508522	1.53E-08	0.0273	0.004824503	0.2955	0.9125	G	A	DAGLA
AA_DGLA	rs4963255	11	61507606	4.66E-10	0.02821	0.004528057	0.1503	0.887	A	G	DAGLA
AA_DGLA	rs2240286	11	61506454	4.94E-10	0.02815	0.004524928	0.1504	0.8881	C	T	DAGLA
AA_DGLA	rs2240287	11	61505583	2.15E-10	0.02872	0.004522827	0.1508	0.8843	A	G	DAGLA
AA_DGLA	rs4963243	11	61494327	3.33E-10	0.02827	0.004499577	0.1489	0.9032	A	G	DAGLA
AA_DGLA	rs9735635	11	61490880	4.81E-10	0.02763	0.004438309	0.1518	0.9113	A	C	DAGLA
AA_DGLA	rs2903825	11	61488968	5.20E-10	0.02751	0.004427786	0.152	0.9146	T	C	DAGLA
AA_DGLA	rs17156244	11	61482395	7.98E-10	0.02719	0.004424502	0.1489	0.9289	G	T	DAGLA
AA_DGLA	rs731842	11	61480191	6.78E-10	0.02699	0.004373503	0.1516	0.9385	C	T	DAGLA
AA_DGLA	rs12274157	11	61477647	1.38E-09	0.02635	0.004349516	0.1523	0.9444	C	A	DAGLA
AA_DGLA	rs58217294	11	61469503	2.24E-09	0.02585	0.004323144	0.1494	0.9642	A	T	DAGLA
AA_DGLA	rs59371352	11	61450295	5.15E-09	0.025	0.004279172	0.151	0.9717	A	G	DAGLA
AA_DGLA	rs59200224	11	61450137	4.87E-09	0.02497	0.004267168	0.152	0.9737	G	A	DAGLA
AA_DGLA	rs198457	11	61471678	1.11E-19	0.03868	0.00426104	0.2108	0.7371	T	C	DAGLA
AA_DGLA	rs72918042	11	61451548	4.76E-09	0.02494	0.004259351	0.1517	0.9782	G	C	DAGLA
AA_DGLA	rs60507107	11	61463769	1.62E-09	0.02569	0.004259204	0.1528	0.9751	T	C	DAGLA
AA_DGLA	rs2097853	11	61466267	2.72E-09	0.02533	0.004258989	0.1512	0.9825	T	G	DAGLA
AA_DGLA	rs35404524	11	61455130	1.56E-08	0.02406	0.004255018	0.1527	0.9787	C	CTT	DAGLA
AA_DGLA	rs72315101	11	61462761	1.72E-09	0.02561	0.004252425	0.153	0.9774	C	CTCTG	DAGLA
AA_DGLA	rs11827215	11	61458595	4.04E-09	0.02488	0.004229578	0.1515	0.9948	A	G	DAGLA
AA_DGLA	rs4963308	11	61456426	4.33E-09	0.02483	0.00422927	0.1515	0.9949	A	G	DAGLA
AA_DGLA	rs883724	11	61457857	4.38E-09	0.02478	0.004222149	0.1513	0.9992	T	C	DAGLA
DGLA	rs198435	11	61483324	3.20E-11	-0.02648	0.003989607	0.1352	0.8337	C	G	DAGLA
AA_DGLA	rs10897173	11	61481867	4.78E-15	-0.03049	0.003892759	0.2219	0.8908	T	C	DAGLA
AA_DGLA	rs61896068	11	61513400	9.03E-19	-0.0333	0.003764181	0.2449	0.8712	A	G	DAGLA
DGLA	rs4963255	11	61507606	1.68E-09	-0.02249	0.003732061	0.1503	0.887	A	G	DAGLA
DGLA	rs2240286	11	61506454	1.75E-09	-0.02245	0.003729456	0.1504	0.8881	C	T	DAGLA
DGLA	rs2240287	11	61505583	7.86E-10	-0.02291	0.003726616	0.1508	0.8843	A	G	DAGLA
DGLA	rs4963243	11	61494327	8.12E-10	-0.02278	0.003708526	0.1489	0.9032	A	G	DAGLA
AA_DGLA	rs198446	11	61503381	3.14E-18	-0.03209	0.003685905	0.2491	0.8963	A	G	DAGLA
DGLA	rs9735635	11	61490880	1.50E-09	-0.02211	0.003658018	0.1518	0.9113	A	C	DAGLA
DGLA	rs2903825	11	61488968	1.62E-09	-0.02201	0.003648968	0.152	0.9146	T	C	DAGLA
DGLA	rs17156244	11	61482395	1.90E-09	-0.0219	0.003646013	0.1489	0.9289	G	T	DAGLA
DGLA	rs731842	11	61480191	2.30E-09	-0.02154	0.003604897	0.1516	0.9385	C	T	DAGLA
AA_DGLA	rs61898525	11	61453604	3.34E-16	-0.02938	0.003600375	0.2481	0.958	A	G	DAGLA
AA_DGLA	rs11230779	11	61449533	1.45E-16	-0.02972	0.003597715	0.2456	0.9661	G	A	DAGLA
DGLA	rs12274157	11	61477647	4.27E-09	-0.02105	0.003583896	0.1523	0.9444	C	A	DAGLA
AA_DGLA	rs3018177	11	61481234	1.78E-16	-0.02948	0.003579389	0.2501	0.9624	A	G	DAGLA
AA_DGLA	rs34700917	11	61449548	2.65E-16	-0.02927	0.003574644	0.2512	0.9638	T	TG	DAGLA
DGLA	rs58217294	11	61469503	5.47E-09	-0.02078	0.003562976	0.1494	0.9642	A	T	DAGLA
AA_DGLA	rs113061423	11	61501396	4.20E-20	-0.03267	0.003557696	0.2624	0.9264	A	ACAGAGGCC	DAGLA
AA_DGLA	rs198438	11	61476450	2.99E-15	-0.02806	0.003555767	0.2524	0.9649	A	G	DAGLA
AA_DGLA	rs198453	11	61464550	1.59E-15	-0.02833	0.003554797	0.2536	0.9661	T	C	DAGLA
AA_DGLA	rs198416	11	61496682	1.02E-18	-0.03133	0.003547144	0.2543	0.9577	G	A	DAGLA
AA_DGLA	rs198417	11	61496657	1.04E-18	-0.03132	0.003546578	0.2543	0.9581	T	C	DAGLA
AA_DGLA	rs198418	11	61496272	1.06E-18	-0.03128	0.003542863	0.2541	0.961	C	A	DAGLA
DGLA	rs59371352	11	61450295	1.19E-08	-0.0201	0.003525957	0.151	0.9717	A	G	DAGLA
AA_DGLA	rs198425	11	61491431	2.34E-18	-0.03076	0.003519663	0.2523	0.9806	T	A	DAGLA
DGLA	rs59200224	11	61450137	1.19E-08	-0.02005	0.003516744	0.152	0.9737	G	A	DAGLA
DGLA	rs198457	11	61471678	8.72E-17	-0.02926	0.003516385	0.2108	0.7371	T	C	DAGLA
DGLA	rs60507107	11	61463769	4.51E-09	-0.02059	0.003511025	0.1528	0.9751	T	C	DAGLA
DGLA	rs72918042	11	61451548	1.18E-08	-0.02002	0.003510685	0.1517	0.9782	G	C	DAGLA
DGLA	rs2097853	11	61466267	7.56E-09	-0.02028	0.003509846	0.1512	0.9825	T	G	DAGLA
DGLA	rs35404524	11	61455130	3.42E-08	-0.01935	0.003506516	0.1527	0.9787	C	CTT	DAGLA
AA_DGLA	rs198427	11	61489933	2.95E-18	-0.03054	0.003504901	0.2516	0.9922	A	G	DAGLA
DGLA	rs72315101	11	61462761	4.77E-09	-0.02052	0.003504632	0.153	0.9774	C	CTCTG	DAGLA
AA_DGLA	rs198429	11	61488841	6.38E-18	-0.03022	0.003503585	0.2511	0.9962	A	G	DAGLA
AA_DGLA	rs81658	11	61487944	3.36E-18	-0.03042	0.003497087	0.2514	0.9983	A	G	DAGLA
AA_DGLA	rs198430	11	61487690	3.41E-18	-0.03041	0.003496638	0.2514	0.999	A	G	DAGLA
AA_DGLA	rs198432	11	61484981	3.34E-17	-0.02941	0.003487069	0.2568	0.9889	A	C	DAGLA
DGLA	rs4963308	11	61456426	1.13E-08	-0.0199	0.003485411	0.1515	0.9949	A	G	DAGLA
DGLA	rs11827215	11	61458595	1.07E-08	-0.01993	0.003485114	0.1515	0.9948	A	G	DAGLA
AA_DGLA	rs57295447	11	61485769	5.94E-17	-0.02913	0.00348178	0.2564	0.992	A	G	DAGLA
AA_DGLA	rs198431	11	61485967	6.02E-17	-0.02912	0.003481208	0.2566	0.9916	G	C	DAGLA
DGLA	rs883724	11	61457857	1.16E-08	-0.01986	0.003480581	0.1513	0.9992	T	C	DAGLA
AA_DGLA	rs198440	11	61508522	5.34E-22	-0.0331	0.00343304	0.2955	0.9125	G	A	DAGLA
AA_DGLA	rs12794220	11	61462412	1.48E-08	0.0193	0.003407706	0.366	0.8432	T	C	DAGLA
AA_DGLA	rs420957	11	61504183	2.50E-13	0.02488	0.003399365	0.3335	0.8745	T	G	DAGLA
AA_DGLA	rs438274	11	61504182	2.51E-13	0.02487	0.003398397	0.3335	0.8744	A	G	DAGLA
AA_DGLA	rs201545136	11	61513668	4.89E-21	-0.03186	0.003385243	0.3116	0.9044	T	TGACA	DAGLA
AA_DGLA	rs139937518	11	61513671	5.52E-21	-0.03175	0.003378105	0.3122	0.9065	C	CAGAG	DAGLA
AA_DGLA	rs198426	11	61490486	1.11E-12	0.02387	0.00335441	0.3477	0.8824	T	C	DAGLA
AA_DGLA	rs198441	11	61508379	2.86E-14	0.02528	0.003324346	0.3445	0.8988	G	A	DAGLA
AA_DGLA	rs198439	11	61509589	9.85E-15	-0.02557	0.003303093	0.6255	0.8785	C	G	DAGLA
AA_DGLA	rs198424	11	61513725	6.67E-13	0.02369	0.003296691	0.3498	0.9055	G	A	DAGLA
AA_DGLA	rs198433	11	61484576	2.80E-11	-0.02182	0.003277837	0.5936	0.8809	G	A	DAGLA
AA_DGLA	rs198449	11	61498197	3.57E-12	-0.02271	0.003266031	0.5908	0.8857	A	G	DAGLA
AA_DGLA	rs879486	11	61475233	3.42E-11	0.02159	0.003257741	0.6539	0.9613	C	T	DAGLA
AA_DGLA	rs198428	11	61489705	3.12E-12	-0.02269	0.003254411	0.5899	0.8917	T	A	DAGLA
AA_DGLA	rs67820258	11	61471596	3.55E-11	0.02154	0.003252882	0.653	0.9632	TC	T	DAGLA
AA_DGLA	rs2107617	11	61481639	2.25E-23	-0.03231	0.003243567	0.4566	0.8794	C	G	DAGLA
AA_DGLA	rs81659	11	61467052	4.29E-11	0.02135	0.003237923	0.655	0.9757	G	A	DAGLA
AA_DGLA	rs198450	11	61469473	1.32E-10	0.02068	0.003218521	0.6508	0.981	T	C	DAGLA
DGLA	rs10897173	11	61481867	1.28E-14	0.02473	0.003208353	0.2219	0.8908	T	C	DAGLA
DGLA	rs61896068	11	61513400	8.57E-18	0.02666	0.003102979	0.2449	0.8712	A	G	DAGLA
DGLA	rs198446	11	61503381	1.21E-17	0.02599	0.003038894	0.2491	0.8963	A	G	DAGLA
DGLA	rs61898525	11	61453604	2.12E-15	0.02355	0.002968195	0.2481	0.958	A	G	DAGLA
DGLA	rs11230779	11	61449533	7.87E-16	0.02389	0.002965439	0.2456	0.9661	G	A	DAGLA
DGLA	rs3018177	11	61481234	6.48E-16	0.02384	0.002950511	0.2501	0.9624	A	G	DAGLA
DGLA	rs34700917	11	61449548	1.39E-15	0.02353	0.002946312	0.2512	0.9638	T	TG	DAGLA
DGLA	rs113061423	11	61501396	1.26E-19	0.02658	0.002932578	0.2624	0.9264	A	ACAGAGGCC	DAGLA
DGLA	rs198438	11	61476450	1.40E-14	0.02256	0.002931361	0.2524	0.9649	A	G	DAGLA
DGLA	rs198453	11	61464550	6.45E-15	0.02284	0.002930121	0.2536	0.9661	T	C	DAGLA
DGLA	rs198416	11	61496682	2.07E-18	0.02559	0.002923359	0.2543	0.9577	G	A	DAGLA
DGLA	rs198417	11	61496657	2.09E-18	0.02558	0.002922724	0.2543	0.9581	T	C	DAGLA
DGLA	rs198418	11	61496272	2.14E-18	0.02555	0.002920167	0.2541	0.961	C	A	DAGLA
DGLA	rs198425	11	61491431	6.34E-18	0.02502	0.002900427	0.2523	0.9806	T	A	DAGLA
DGLA	rs198427	11	61489933	8.27E-18	0.02483	0.002888612	0.2516	0.9922	A	G	DAGLA
DGLA	rs198429	11	61488841	1.55E-17	0.02461	0.002887387	0.2511	0.9962	A	G	DAGLA
DGLA	rs81658	11	61487944	9.60E-18	0.02473	0.002882741	0.2514	0.9983	A	G	DAGLA
DGLA	rs198430	11	61487690	9.77E-18	0.02472	0.002882266	0.2514	0.999	A	G	DAGLA
DGLA	rs198432	11	61484981	9.75E-17	0.02387	0.002873202	0.2568	0.9889	A	C	DAGLA
DGLA	rs57295447	11	61485769	1.91E-16	0.02361	0.002869609	0.2564	0.992	A	G	DAGLA
DGLA	rs198431	11	61485967	1.96E-16	0.0236	0.002869538	0.2566	0.9916	G	C	DAGLA
DGLA	rs198440	11	61508522	1.47E-20	0.02631	0.002830531	0.2955	0.9125	G	A	DAGLA
DGLA	rs438274	11	61504182	7.38E-11	-0.01826	0.002803707	0.3335	0.8744	A	G	DAGLA
DGLA	rs420957	11	61504183	7.35E-11	-0.01826	0.002803435	0.3335	0.8745	T	G	DAGLA
DGLA	rs201545136	11	61513668	7.42E-19	0.02476	0.002791938	0.3116	0.9044	T	TGACA	DAGLA
DGLA	rs139937518	11	61513671	8.56E-19	0.02467	0.002786804	0.3122	0.9065	C	CAGAG	DAGLA
DGLA	rs198426	11	61490486	1.46E-10	-0.01773	0.002766162	0.3477	0.8824	T	C	DAGLA
DGLA	rs198441	11	61508379	7.84E-12	-0.01876	0.002742075	0.3445	0.8988	G	A	DAGLA
DGLA	rs198439	11	61509589	2.47E-12	0.01909	0.002725111	0.6255	0.8785	C	G	DAGLA
DGLA	rs198424	11	61513725	1.26E-10	-0.01749	0.002719402	0.3498	0.9055	G	A	DAGLA
DGLA	rs198433	11	61484576	6.63E-10	0.01669	0.002703018	0.5936	0.8809	G	A	DAGLA
DGLA	rs198449	11	61498197	1.34E-10	0.0173	0.002693486	0.5908	0.8857	A	G	DAGLA
DGLA	rs879486	11	61475233	3.03E-10	-0.01691	0.002685371	0.6539	0.9613	C	T	DAGLA
DGLA	rs198428	11	61489705	1.29E-10	0.01725	0.002683575	0.5899	0.8917	T	A	DAGLA
DGLA	rs67820258	11	61471596	3.15E-10	-0.01687	0.002681414	0.653	0.9632	TC	T	DAGLA
DGLA	rs2107617	11	61481639	7.10E-21	0.02508	0.002675997	0.4566	0.8794	C	G	DAGLA
DGLA	rs81659	11	61467052	3.41E-10	-0.01676	0.002669301	0.655	0.9757	G	A	DAGLA
DGLA	rs198450	11	61469473	9.06E-10	-0.01625	0.00265299	0.6508	0.981	T	C	DAGLA
AA	rs198457	11	61471678	5.35E-10	0.01338	0.002155087	0.2108	0.7371	T	C	DAGLA
AA	rs198440	11	61508522	2.29E-08	-0.009723	0.001739719	0.2955	0.9125	G	A	DAGLA
AA	rs438274	11	61504182	2.68E-08	0.009541	0.001715652	0.3335	0.8744	A	G	DAGLA
AA	rs420957	11	61504183	2.67E-08	0.009542	0.00171553	0.3335	0.8745	T	G	DAGLA
AA	rs201545136	11	61513668	2.71E-09	-0.0102	0.001714734	0.3116	0.9044	T	TGACA	DAGLA
AA	rs139937518	11	61513671	2.63E-09	-0.01018	0.001710067	0.3122	0.9065	C	CAGAG	DAGLA
AA	rs198441	11	61508379	1.35E-08	0.009534	0.001678448	0.3445	0.8988	G	A	DAGLA
AA	rs198439	11	61509589	2.61E-08	-0.009285	0.001668173	0.6255	0.8785	C	G	DAGLA
AA	rs2107617	11	61481639	1.37E-09	-0.009962	0.001644079	0.4566	0.8794	C	G	DAGLA
POA_PA_GLA_LA	rs111387220	14	24461676	4.31E-08	-0.991	0.180919554	0.01743	0.0828	G	A	DHRS4L2
DHA_DPAN3	rs17606561	6	10982359	2.37E-17	-0.05056	0.005966552	0.2445	0.942	A	G	ELOVL2
DHA_DPAN3	rs146632589	6	10986228	2.85E-17	-0.04938	0.005841965	0.2505	0.9699	T	C	ELOVL2
DHA_DPAN3	rs2281591	6	10990493	3.28E-17	-0.04922	0.005834375	0.2509	0.9741	G	A	ELOVL2
DHA_DPAN3	rs138162676	6	10995595	8.17E-18	-0.04994	0.005808892	0.2516	0.9739	TAGTG	T	ELOVL2
DHA_DPAN3	rs142566314	6	10992650	1.63E-17	-0.04939	0.00579873	0.2509	0.9821	GCAT	G	ELOVL2
DHA_DPAN3	rs2180725	6	11025420	1.36E-17	-0.04928	0.005771347	0.2509	0.9909	C	T	ELOVL2
DHA_DPAN3	rs4495264	6	11003731	1.46E-17	-0.0492	0.005767799	0.2503	0.9931	C	T	ELOVL2
DHA_DPAN3	rs9295754	6	11027742	1.40E-17	-0.04915	0.005758331	0.2518	0.9943	G	A	ELOVL2
DHA_DPAN3	rs2208338	6	11028654	1.39E-17	-0.04915	0.005757939	0.2518	0.9943	A	G	ELOVL2
DHA_DPAN3	rs3756963	6	11022154	3.79E-18	-0.04999	0.005755932	0.2602	0.9743	C	T	ELOVL2
DHA_DPAN3	rs9295757	6	11033625	1.20E-17	-0.04921	0.00575384	0.2519	0.9955	T	G	ELOVL2
DHA_DPAN3	rs4640881	6	11033028	1.34E-17	-0.04914	0.005753737	0.2517	0.9958	G	C	ELOVL2
DHA_DPAN3	rs2295601	6	11005686	1.60E-17	-0.04894	0.005744301	0.2519	0.9988	A	G	ELOVL2
DHA_DPAN3	rs3839412	6	11036316	5.20E-19	-0.05093	0.005717413	0.2605	0.9813	TA	T	ELOVL2
DHA_DPAN3	rs3798719	6	11036825	7.57E-19	-0.05063	0.005710418	0.2575	0.9929	T	C	ELOVL2
DHA_DPAN3	rs112960296	6	11040663	7.66E-19	-0.05062	0.005710195	0.2579	0.9932	A	AT	ELOVL2
DHA_DPAN3	rs199798265	6	11040667	7.65E-19	-0.05062	0.005710045	0.2579	0.9932	T	TG	ELOVL2
DHA_DPAN3	rs28444611	6	11040767	5.27E-19	-0.05072	0.005694732	0.2578	0.9992	G	T	ELOVL2
DHA_DPAN3	rs9366716	6	11042418	5.26E-19	-0.05071	0.005693488	0.2579	0.9996	T	C	ELOVL2
DHA_DPAN3	rs9393903	6	11042909	5.25E-19	-0.05071	0.005693394	0.2579	0.9999	A	G	ELOVL2
DHA_DPAN3	rs200476441	6	11037293	3.06E-17	-0.04795	0.005678342	0.265	0.9947	G	GAGAT	ELOVL2
DHA_DPAN3	rs3798718	6	11036447	1.07E-16	-0.04711	0.005678128	0.2671	0.9902	G	A	ELOVL2
DHA_DPAN3	rs3798723	6	11041720	1.95E-17	-0.04817	0.005669356	0.2658	0.9975	A	G	ELOVL2
DHA_DPAN3	rs3798721	6	11040183	1.93E-17	-0.04814	0.005664708	0.2654	1	C	A	ELOVL2
DHA_DPAN3	rs148347538	6	11042238	5.69E-18	-0.04892	0.005662999	0.2773	0.9711	TC	T	ELOVL2
DHA_DPAN3	rs7744073	6	11038292	1.64E-16	-0.04664	0.005656133	0.2735	0.9956	A	T	ELOVL2
DHA_DPAN3	rs7744440	6	11038511	1.63E-16	-0.04664	0.005655632	0.2735	0.9959	G	T	ELOVL2
DHA_DPAN3	rs3798722	6	11040423	1.62E-16	-0.04659	0.005648963	0.2738	0.999	G	A	ELOVL2
DHA_DPAN3	rs1225737	6	10982652	2.19E-17	-0.04284	0.005050049	0.449	0.9907	T	C	ELOVL2
DHA_DPAN3	rs3798720	6	11040002	8.03E-17	-0.04195	0.005035515	0.4472	0.9967	A	G	ELOVL2
DHA_DPAN3	rs7756794	6	11011531	3.22E-18	-0.04371	0.005022076	0.4418	0.994	G	A	ELOVL2
DHA_DPAN3	rs35460883	6	11027942	2.75E-18	-0.04379	0.005020963	0.4437	0.9916	C	CTAAGA	ELOVL2
DHA_DPAN3	rs1321536	6	11018812	2.82E-18	-0.04374	0.005016962	0.4428	0.9954	G	T	ELOVL2
DHA_DPAN3	rs1570069	6	11017825	2.85E-18	-0.04373	0.005016412	0.4427	0.9956	G	A	ELOVL2
DHA_DPAN3	rs953413	6	11012859	3.10E-18	-0.04367	0.005015038	0.4427	0.9965	A	G	ELOVL2
DHA_DPAN3	rs9295752	6	11010800	3.38E-18	-0.04362	0.005014988	0.4429	0.9966	G	T	ELOVL2
DHA_DPAN3	rs7743830	6	11014220	3.04E-18	-0.04368	0.005014931	0.4427	0.9963	G	A	ELOVL2
DHA_DPAN3	rs3778167	6	11033468	2.18E-18	-0.04386	0.005014054	0.4426	0.9962	C	T	ELOVL2
DHA_DPAN3	rs9380025	6	11011074	3.26E-18	-0.04362	0.005012563	0.4426	0.9973	G	T	ELOVL2
DHA_DPAN3	rs58988487	6	10991667	1.66E-18	-0.04398	0.005010134	0.4413	0.9983	CT	C	ELOVL2
DHA_DPAN3	rs3798713	6	11008622	8.61E-19	-0.04434	0.005009122	0.4333	0.9871	C	G	ELOVL2
DHA_DPAN3	rs9918362	6	10999650	3.13E-18	-0.04361	0.00500888	0.4423	0.9988	C	T	ELOVL2
DHA_DPAN3	rs2295602	6	11005842	3.54E-18	-0.04354	0.00500887	0.4425	0.9989	C	T	ELOVL2
DHA_DPAN3	rs61624919	6	10997823	3.00E-18	-0.04363	0.005008392	0.4422	0.999	A	G	ELOVL2
DHA_DPAN3	rs3798711	6	11002810	3.63E-18	-0.04351	0.005007078	0.4424	0.9997	C	T	ELOVL2
DHA_DPAN3	rs9379992	6	10984330	1.47E-18	-0.04401	0.005005634	0.4418	0.9997	A	G	ELOVL2
DHA_DPAN3	rs4532436	6	10983971	9.35E-19	-0.04426	0.00500527	0.4413	1	G	C	ELOVL2
DHA_DPAN3	rs3798707	6	10991935	1.53E-18	-0.04398	0.005004951	0.4417	1	T	C	ELOVL2
DHA_DPAN3	rs67580629	6	11006026	9.71E-19	-0.04421	0.005002031	0.4292	0.9994	G	A	ELOVL2
DHA_DPAN3	rs1323739	6	11004561	9.66E-19	-0.04421	0.00500173	0.4292	1	G	C	ELOVL2
DHA_DPAN3	rs9295741	6	10997166	8.99E-19	-0.04425	0.005001693	0.429	0.9997	T	C	ELOVL2
DHA_DPAN3	rs2236212	6	10995015	8.75E-19	-0.04425	0.005000008	0.429	1	C	G	ELOVL2
DHA_DPAN3	rs3945981	6	11011405	2.88E-19	-0.04479	0.004991589	0.435	0.9969	A	G	ELOVL2
DHA_DPAN3	rs8523	6	10981053	9.00E-19	-0.04413	0.004988199	0.44	0.9984	A	G	ELOVL2
DHA_DPAN3	rs3734398	6	10982973	1.45E-19	-0.04508	0.004982105	0.4342	1	C	T	ELOVL2
DPA_N3	rs17606561	6	10982359	1.88E-08	0.0196	0.003486043	0.2445	0.942	A	G	ELOVL2
DPA_N3	rs146632589	6	10986228	9.39E-09	0.0196	0.003413837	0.2505	0.9699	T	C	ELOVL2
DPA_N3	rs2281591	6	10990493	1.66E-08	0.01925	0.003410361	0.2509	0.9741	G	A	ELOVL2
DPA_N3	rs138162676	6	10995595	2.32E-08	0.01897	0.003395963	0.2516	0.9739	TAGTG	T	ELOVL2
DPA_N3	rs142566314	6	10992650	8.77E-09	0.01949	0.003387782	0.2509	0.9821	GCAT	G	ELOVL2
DPA_N3	rs2180725	6	11025420	2.53E-08	0.01879	0.003372706	0.2509	0.9909	C	T	ELOVL2
DPA_N3	rs4495264	6	11003731	1.28E-08	0.01918	0.003371351	0.2503	0.9931	C	T	ELOVL2
DPA_N3	rs9295754	6	11027742	2.62E-08	0.01873	0.003365697	0.2518	0.9943	G	A	ELOVL2
DPA_N3	rs2208338	6	11028654	2.66E-08	0.01872	0.003365339	0.2518	0.9943	A	G	ELOVL2
DPA_N3	rs3756963	6	11022154	1.78E-08	0.01895	0.003364683	0.2602	0.9743	C	T	ELOVL2
DPA_N3	rs4640881	6	11033028	3.07E-08	0.01863	0.003364223	0.2517	0.9958	G	C	ELOVL2
DPA_N3	rs9295757	6	11033625	3.13E-08	0.01861	0.003362709	0.2519	0.9955	T	G	ELOVL2
DPA_N3	rs2295601	6	11005686	1.21E-08	0.01913	0.003356802	0.2519	0.9988	A	G	ELOVL2
DPA_N3	rs3839412	6	11036316	3.09E-08	0.01851	0.003343515	0.2605	0.9813	TA	T	ELOVL2
DPA_N3	rs112960296	6	11040663	2.47E-08	0.01862	0.003339856	0.2579	0.9932	A	AT	ELOVL2
DPA_N3	rs199798265	6	11040667	2.47E-08	0.01862	0.003339687	0.2579	0.9932	T	TG	ELOVL2
DPA_N3	rs3798719	6	11036825	1.49E-08	0.01891	0.003339661	0.2575	0.9929	T	C	ELOVL2
DPA_N3	rs28444611	6	11040767	1.75E-08	0.01877	0.003330991	0.2578	0.9992	G	T	ELOVL2
DPA_N3	rs9366716	6	11042418	1.75E-08	0.01877	0.0033307	0.2579	0.9996	T	C	ELOVL2
DPA_N3	rs9393903	6	11042909	1.74E-08	0.01877	0.003330583	0.2579	0.9999	A	G	ELOVL2
DPA_N3	rs200476441	6	11037293	2.77E-08	0.01844	0.003319151	0.265	0.9947	G	GAGAT	ELOVL2
DPA_N3	rs3798723	6	11041720	3.30E-08	0.01831	0.003314096	0.2658	0.9975	A	G	ELOVL2
DPA_N3	rs3798721	6	11040183	3.70E-08	0.01823	0.003311688	0.2654	1	C	A	ELOVL2
DPA_N3	rs148347538	6	11042238	1.31E-08	0.01882	0.003310457	0.2773	0.9711	TC	T	ELOVL2
DPA_N3	rs7744073	6	11038292	2.80E-08	0.01835	0.003304295	0.2735	0.9956	A	T	ELOVL2
DPA_N3	rs7744440	6	11038511	2.84E-08	0.01834	0.003303711	0.2735	0.9959	G	T	ELOVL2
DPA_N3	rs3798722	6	11040423	3.27E-08	0.01824	0.003300563	0.2738	0.999	G	A	ELOVL2
DPA_N3	rs1225737	6	10982652	1.40E-10	0.01892	0.002948977	0.449	0.9907	T	C	ELOVL2
DPA_N3	rs3798720	6	11040002	5.73E-10	0.01822	0.002939756	0.4472	0.9967	A	G	ELOVL2
DPA_N3	rs7756794	6	11011531	1.80E-10	0.01871	0.002933712	0.4418	0.994	G	A	ELOVL2
DPA_N3	rs35460883	6	11027942	2.77E-10	0.01851	0.002932964	0.4437	0.9916	C	CTAAGA	ELOVL2
DPA_N3	rs1321536	6	11018812	1.97E-10	0.01865	0.002930631	0.4428	0.9954	G	T	ELOVL2
DPA_N3	rs3778167	6	11033468	2.86E-10	0.01848	0.002930382	0.4426	0.9962	C	T	ELOVL2
DPA_N3	rs1570069	6	11017825	1.95E-10	0.01865	0.002929909	0.4427	0.9956	G	A	ELOVL2
DPA_N3	rs7743830	6	11014220	1.86E-10	0.01867	0.002929901	0.4427	0.9963	G	A	ELOVL2
DPA_N3	rs953413	6	11012859	1.84E-10	0.01867	0.002928987	0.4427	0.9965	A	G	ELOVL2
DPA_N3	rs9295752	6	11010800	1.72E-10	0.0187	0.002928822	0.4429	0.9966	G	T	ELOVL2
DPA_N3	rs9380025	6	11011074	1.77E-10	0.01868	0.002927825	0.4426	0.9973	G	T	ELOVL2
DPA_N3	rs3798713	6	11008622	1.13E-10	0.01887	0.002926224	0.4333	0.9871	C	G	ELOVL2
DPA_N3	rs58988487	6	10991667	9.62E-11	0.01894	0.00292606	0.4413	0.9983	CT	C	ELOVL2
DPA_N3	rs2295602	6	11005842	1.68E-10	0.01869	0.002925811	0.4425	0.9989	C	T	ELOVL2
DPA_N3	rs61624919	6	10997823	1.34E-10	0.01879	0.002925365	0.4422	0.999	A	G	ELOVL2
DPA_N3	rs9918362	6	10999650	1.43E-10	0.01876	0.002925365	0.4423	0.9988	C	T	ELOVL2
DPA_N3	rs4532436	6	10983971	9.88E-11	0.01892	0.002924798	0.4413	1	G	C	ELOVL2
DPA_N3	rs9379992	6	10984330	9.64E-11	0.01893	0.002924692	0.4418	0.9997	A	G	ELOVL2
DPA_N3	rs3798707	6	10991935	8.98E-11	0.01896	0.002924446	0.4417	1	T	C	ELOVL2
DPA_N3	rs3798711	6	11002810	1.76E-10	0.01866	0.002924292	0.4424	0.9997	C	T	ELOVL2
DPA_N3	rs67580629	6	11006026	1.34E-10	0.01877	0.002922613	0.4292	0.9994	G	A	ELOVL2
DPA_N3	rs9295741	6	10997166	1.36E-10	0.01876	0.002922182	0.429	0.9997	T	C	ELOVL2
DPA_N3	rs2236212	6	10995015	1.42E-10	0.01874	0.002921807	0.429	1	C	G	ELOVL2
DPA_N3	rs1323739	6	11004561	1.24E-10	0.0188	0.002921594	0.4292	1	G	C	ELOVL2
DPA_N3	rs3945981	6	11011405	4.15E-11	0.01924	0.002915729	0.435	0.9969	A	G	ELOVL2
DPA_N3	rs8523	6	10981053	1.61E-10	0.01864	0.0029148	0.44	0.9984	A	G	ELOVL2
DPA_N3	rs3734398	6	10982973	2.89E-11	0.01936	0.002910461	0.4342	1	C	T	ELOVL2
DHA_DPAN3	rs17675361	6	11078237	2.92E-17	-0.05308	0.006281894	0.2523	0.8366	A	G	ELOVL2-AS1
DHA_DPAN3	rs9393915	6	11072322	2.01E-17	-0.05238	0.006167109	0.2533	0.8659	T	C	ELOVL2-AS1
DHA_DPAN3	rs9380073	6	11062150	6.01E-18	-0.05189	0.006011064	0.2522	0.9118	T	C	ELOVL2-AS1
DHA_DPAN3	rs9368564	6	11060283	2.08E-18	-0.05212	0.005954657	0.2539	0.9251	G	A	ELOVL2-AS1
DHA_DPAN3	rs146655629	6	11054745	4.68E-18	-0.051	0.005888442	0.2524	0.9498	T	C	ELOVL2-AS1
DHA_DPAN3	rs4601123	6	11050803	1.79E-18	-0.05076	0.005788052	0.255	0.9766	C	G	ELOVL2-AS1
DHA_DPAN3	rs147535679	6	11048825	9.50E-19	-0.05106	0.005775468	0.2559	0.9792	A	AC	ELOVL2-AS1
DHA_DPAN3	rs200228192	6	11072715	4.85E-09	-0.03223	0.005507359	0.5772	0.8307	CCT	C	ELOVL2-AS1
DHA_DPAN3	rs1321535	6	11076026	2.55E-15	-0.04299	0.005434196	0.4333	0.8639	G	T	ELOVL2-AS1
DHA_DPAN3	rs61390967	6	11075200	2.32E-15	-0.04296	0.005422354	0.4333	0.8675	G	A	ELOVL2-AS1
DHA_DPAN3	rs60273772	6	11075152	2.29E-15	-0.04296	0.005421249	0.4332	0.8679	C	T	ELOVL2-AS1
DHA_DPAN3	rs2024980	6	11074688	2.19E-15	-0.04293	0.005413408	0.4332	0.8702	C	T	ELOVL2-AS1
DHA_DPAN3	rs4713165	6	11074302	2.05E-15	-0.04291	0.005405369	0.433	0.8729	C	T	ELOVL2-AS1
DHA_DPAN3	rs57896541	6	11075017	1.97E-15	-0.04285	0.005394538	0.4365	0.8692	C	T	ELOVL2-AS1
DHA_DPAN3	rs4711171	6	11074347	4.58E-15	-0.04222	0.005386639	0.4504	0.8754	T	C	ELOVL2-AS1
DHA_DPAN3	rs7767047	6	11073223	4.16E-15	-0.04215	0.00536946	0.4501	0.881	T	G	ELOVL2-AS1
DHA_DPAN3	rs2327333	6	11072895	1.54E-15	-0.04272	0.005357509	0.4362	0.8809	A	C	ELOVL2-AS1
DHA_DPAN3	rs7752895	6	11064780	2.41E-15	-0.0417	0.005266289	0.447	0.9163	T	C	ELOVL2-AS1
DHA_DPAN3	rs57549068	6	11059210	1.30E-16	-0.04351	0.005258853	0.4376	0.922	C	T	ELOVL2-AS1
DHA_DPAN3	rs6900220	6	11065138	9.82E-16	-0.04222	0.005258405	0.4485	0.9187	C	T	ELOVL2-AS1
DHA_DPAN3	rs59542081	6	11059209	1.30E-16	-0.04349	0.005256202	0.4375	0.9226	G	T	ELOVL2-AS1
DHA_DPAN3	rs9380074	6	11062201	8.04E-16	-0.04196	0.005210099	0.4476	0.9356	C	T	ELOVL2-AS1
DHA_DPAN3	rs17675322	6	11059185	7.14E-16	-0.0417	0.00516847	0.4483	0.9505	A	T	ELOVL2-AS1
DHA_DPAN3	rs6456810	6	11052418	1.44E-15	-0.04068	0.005096313	0.4446	0.9791	A	C	ELOVL2-AS1
DHA_DPAN3	rs6920155	6	11047956	2.98E-16	-0.04149	0.005075868	0.4427	0.9935	A	C	ELOVL2-AS1
DHA_DPAN3	rs1812685	6	11047476	2.51E-16	-0.04138	0.005049659	0.4462	0.995	C	T	ELOVL2-AS1
DHA_DPAN3	rs9295764	6	11045196	1.61E-16	-0.04162	0.005046223	0.4461	0.9955	G	A	ELOVL2-AS1
DHA_DPAN3	rs9295763	6	11045192	1.58E-16	-0.04163	0.005045971	0.4461	0.9955	C	G	ELOVL2-AS1
DHA_DPAN3	rs115367234	6	11044658	1.19E-17	-0.04315	0.005044255	0.4318	0.9929	T	C	ELOVL2-AS1
DHA_DPAN3	rs2147041	6	11050523	5.66E-16	-0.04082	0.005041694	0.4451	0.9999	G	A	ELOVL2-AS1
DPA_N3	rs9380073	6	11062150	3.28E-08	0.01942	0.00351453	0.2522	0.9118	T	C	ELOVL2-AS1
DPA_N3	rs9368564	6	11060283	2.54E-08	0.0194	0.003482628	0.2539	0.9251	G	A	ELOVL2-AS1
DPA_N3	rs146655629	6	11054745	2.52E-08	0.01918	0.003442155	0.2524	0.9498	T	C	ELOVL2-AS1
DPA_N3	rs4601123	6	11050803	1.92E-08	0.01902	0.003385125	0.255	0.9766	C	G	ELOVL2-AS1
DPA_N3	rs147535679	6	11048825	1.59E-08	0.01909	0.003377636	0.2559	0.9792	A	AC	ELOVL2-AS1
DPA_N3	rs1321535	6	11076026	9.09E-09	0.01823	0.003172099	0.4333	0.8639	G	T	ELOVL2-AS1
DPA_N3	rs61390967	6	11075200	8.75E-09	0.01821	0.003165068	0.4333	0.8675	G	A	ELOVL2-AS1
DPA_N3	rs60273772	6	11075152	8.68E-09	0.01821	0.003164407	0.4332	0.8679	C	T	ELOVL2-AS1
DPA_N3	rs2024980	6	11074688	8.57E-09	0.0182	0.003161453	0.4332	0.8702	C	T	ELOVL2-AS1
DPA_N3	rs4713165	6	11074302	8.38E-09	0.01818	0.003155849	0.433	0.8729	C	T	ELOVL2-AS1
DPA_N3	rs57896541	6	11075017	4.47E-09	0.01847	0.003148786	0.4365	0.8692	C	T	ELOVL2-AS1
DPA_N3	rs4711171	6	11074347	2.37E-09	0.01877	0.003143853	0.4504	0.8754	T	C	ELOVL2-AS1
DPA_N3	rs7767047	6	11073223	2.27E-09	0.01873	0.003133422	0.4501	0.881	T	G	ELOVL2-AS1
DPA_N3	rs2327333	6	11072895	4.06E-09	0.01839	0.003126674	0.4362	0.8809	A	C	ELOVL2-AS1
DPA_N3	rs7752895	6	11064780	1.90E-09	0.01846	0.003073306	0.447	0.9163	T	C	ELOVL2-AS1
DPA_N3	rs57549068	6	11059210	7.00E-10	0.01893	0.003070051	0.4376	0.922	C	T	ELOVL2-AS1
DPA_N3	rs59542081	6	11059209	6.96E-10	0.01893	0.003069566	0.4375	0.9226	G	T	ELOVL2-AS1
DPA_N3	rs6900220	6	11065138	1.44E-09	0.01857	0.003068886	0.4485	0.9187	C	T	ELOVL2-AS1
DPA_N3	rs9380074	6	11062201	1.41E-09	0.01841	0.003041026	0.4476	0.9356	C	T	ELOVL2-AS1
DPA_N3	rs17675322	6	11059185	1.27E-09	0.01832	0.0030173	0.4483	0.9505	A	T	ELOVL2-AS1
DPA_N3	rs6456810	6	11052418	1.52E-09	0.01797	0.002973911	0.4446	0.9791	A	C	ELOVL2-AS1
DPA_N3	rs6920155	6	11047956	1.65E-09	0.01787	0.00296397	0.4427	0.9935	A	C	ELOVL2-AS1
DPA_N3	rs1812685	6	11047476	8.87E-10	0.01807	0.002948483	0.4462	0.995	C	T	ELOVL2-AS1
DPA_N3	rs115367234	6	11044658	1.43E-09	0.01784	0.002947479	0.4318	0.9929	T	C	ELOVL2-AS1
DPA_N3	rs9295764	6	11045196	7.09E-10	0.01816	0.002946118	0.4461	0.9955	G	A	ELOVL2-AS1
DPA_N3	rs9295763	6	11045192	7.01E-10	0.01816	0.002945238	0.4461	0.9955	C	G	ELOVL2-AS1
DPA_N3	rs2147041	6	11050523	1.21E-09	0.01789	0.002943089	0.4451	0.9999	G	A	ELOVL2-AS1
DHA_DPAN3	rs9468308	6	11044068	2.85E-16	-0.04634	0.005665405	0.2744	0.9917	G	T	ELOVL2-AS1 ELOVL2
DPA_N3	rs9468308	6	11044068	3.82E-08	0.0182	0.00330979	0.2744	0.9917	G	T	ELOVL2-AS1 ELOVL2
LA	rs7956786	12	7081378	2.41E-22	0.06202	0.006378804	0.05809	0.9347	A	G	EMG1
LA	rs58788584	12	7081439	1.61E-22	0.0621	0.00636039	0.05619	0.9693	G	A	EMG1
LA	rs73264610	12	7083132	1.86E-22	0.06183	0.00634212	0.05769	0.9511	T	C	EMG1
LA	rs16933011	12	7073805	9.31E-19	0.04882	0.005520697	0.0804	0.9103	T	G	EMG1
LA	rs12579775	12	7085171	2.07E-16	0.04149	0.005048629	0.08942	0.9959	A	G	EMG1
LA	rs2041601	12	7080582	3.99E-18	0.04367	0.005031576	0.09496	0.9531	C	G	EMG1
OA_SA	rs7956786	12	7081378	6.27E-19	-0.03951	0.004445721	0.05809	0.9347	A	G	EMG1
OA_SA	rs58788584	12	7081439	1.30E-18	-0.03905	0.004434784	0.05619	0.9693	G	A	EMG1
OA_SA	rs73264610	12	7083132	6.35E-19	-0.03928	0.004420534	0.05769	0.9511	T	C	EMG1
OA_SA	rs16933011	12	7073805	1.37E-19	-0.03477	0.003839912	0.0804	0.9103	T	G	EMG1
OA_SA	rs12579775	12	7085171	5.55E-19	-0.03123	0.003508677	0.08942	0.9959	A	G	EMG1
OA_SA	rs2041601	12	7080582	5.43E-20	-0.03202	0.003497514	0.09496	0.9531	C	G	EMG1
OA	rs7956786	12	7081378	2.19E-39	-0.03286	0.002502498	0.05809	0.9347	A	G	EMG1
OA	rs58788584	12	7081439	1.47E-38	-0.03242	0.002496544	0.05619	0.9693	G	A	EMG1
OA	rs73264610	12	7083132	1.73E-39	-0.03271	0.002487647	0.05769	0.9511	T	C	EMG1
OA	rs16933011	12	7073805	7.36E-41	-0.02892	0.002160555	0.0804	0.9103	T	G	EMG1
OA	rs12579775	12	7085171	1.01E-37	-0.02537	0.001976219	0.08942	0.9959	A	G	EMG1
OA	rs2041601	12	7080582	8.27E-40	-0.026	0.001969026	0.09496	0.9531	C	G	EMG1
LA	rs141731841	12	7090096	1.49E-22	0.06212	0.006357164	0.05639	0.9671	G	GCT	EMG1 LPCAT3
LA	rs7977677	12	7094334	1.40E-22	0.06142	0.006281239	0.05956	0.9401	C	T	EMG1 LPCAT3
LA	rs3764031	12	7091918	2.59E-19	0.04722	0.005255367	0.0812	0.9859	T	C	EMG1 LPCAT3
LA	rs61170325	12	7089613	2.65E-19	0.04719	0.005253601	0.0811	0.987	G	A	EMG1 LPCAT3
LA	rs1984564	12	7090193	6.50E-21	0.0488	0.005201681	0.08703	0.9498	G	A	EMG1 LPCAT3
OA_SA	rs141731841	12	7090096	1.44E-18	-0.03898	0.004432478	0.05639	0.9671	G	GCT	EMG1 LPCAT3
OA_SA	rs7977677	12	7094334	4.82E-19	-0.03904	0.004378472	0.05956	0.9401	C	T	EMG1 LPCAT3
OA_SA	rs3764031	12	7091918	2.29E-19	-0.03291	0.003657272	0.0812	0.9859	T	C	EMG1 LPCAT3
OA_SA	rs61170325	12	7089613	2.21E-19	-0.03291	0.003655705	0.0811	0.987	G	A	EMG1 LPCAT3
OA_SA	rs1984564	12	7090193	1.03E-20	-0.03379	0.00362052	0.08703	0.9498	G	A	EMG1 LPCAT3
OA	rs141731841	12	7090096	1.76E-38	-0.03237	0.002495336	0.05639	0.9671	G	GCT	EMG1 LPCAT3
OA	rs7977677	12	7094334	9.01E-40	-0.03252	0.002464004	0.05956	0.9401	C	T	EMG1 LPCAT3
OA	rs3764031	12	7091918	3.34E-40	-0.02731	0.002057612	0.0812	0.9859	T	C	EMG1 LPCAT3
OA	rs61170325	12	7089613	3.09E-40	-0.02732	0.002057495	0.0811	0.987	G	A	EMG1 LPCAT3
OA	rs1984564	12	7090193	1.67E-42	-0.02782	0.002036054	0.08703	0.9498	G	A	EMG1 LPCAT3
LA	rs200516927	12	7102766	1.25E-22	0.06503	0.00664277	0.05205	0.9487	CG	C	EMG1 LPCAT3 C1S
LA	rs146656674	12	7104234	7.49E-23	0.06432	0.00653583	0.05303	0.9628	CA	C	EMG1 LPCAT3 C1S
LA	rs7297026	12	7100082	1.48E-22	0.06165	0.006308669	0.05621	0.9829	T	C	EMG1 LPCAT3 C1S
LA	rs113783048	12	7101437	1.48E-22	0.06161	0.006304488	0.05624	0.9841	G	A	EMG1 LPCAT3 C1S
LA	rs60834108	12	7102216	1.49E-22	0.06159	0.006302749	0.05625	0.9847	A	C	EMG1 LPCAT3 C1S
LA	rs12580543	12	7100973	8.15E-23	0.06151	0.006255723	0.05976	0.9451	C	A	EMG1 LPCAT3 C1S
LA	rs57438850	12	7100540	2.42E-19	0.04729	0.005259021	0.08104	0.9858	T	C	EMG1 LPCAT3 C1S
OA_SA	rs200516927	12	7102766	2.50E-18	-0.04045	0.004632241	0.05205	0.9487	CG	C	EMG1 LPCAT3 C1S
OA_SA	rs146656674	12	7104234	2.20E-18	-0.03987	0.004558402	0.05303	0.9628	CA	C	EMG1 LPCAT3 C1S
OA_SA	rs7297026	12	7100082	1.75E-18	-0.03859	0.004399154	0.05621	0.9829	T	C	EMG1 LPCAT3 C1S
OA_SA	rs113783048	12	7101437	1.83E-18	-0.03854	0.004395972	0.05624	0.9841	G	A	EMG1 LPCAT3 C1S
OA_SA	rs60834108	12	7102216	1.87E-18	-0.03852	0.004394759	0.05625	0.9847	A	C	EMG1 LPCAT3 C1S
OA_SA	rs12580543	12	7100973	4.53E-19	-0.03891	0.004360519	0.05976	0.9451	C	A	EMG1 LPCAT3 C1S
OA_SA	rs57438850	12	7100540	2.61E-19	-0.03288	0.003659806	0.08104	0.9858	T	C	EMG1 LPCAT3 C1S
OA	rs200516927	12	7102766	6.17E-38	-0.03358	0.002608024	0.05205	0.9487	CG	C	EMG1 LPCAT3 C1S
OA	rs146656674	12	7104234	3.91E-38	-0.03313	0.00256606	0.05303	0.9628	CA	C	EMG1 LPCAT3 C1S
OA	rs7297026	12	7100082	2.60E-38	-0.03205	0.002476408	0.05621	0.9829	T	C	EMG1 LPCAT3 C1S
OA	rs113783048	12	7101437	2.82E-38	-0.03201	0.002474488	0.05624	0.9841	G	A	EMG1 LPCAT3 C1S
OA	rs60834108	12	7102216	2.92E-38	-0.032	0.002474253	0.05625	0.9847	A	C	EMG1 LPCAT3 C1S
OA	rs12580543	12	7100973	4.44E-40	-0.03251	0.002453352	0.05976	0.9451	C	A	EMG1 LPCAT3 C1S
OA	rs57438850	12	7100540	4.18E-40	-0.0273	0.002059483	0.08104	0.9858	T	C	EMG1 LPCAT3 C1S
LA	rs75406264	12	7075213	7.76E-23	0.06555	0.006663265	0.05252	0.9348	T	G	EMG1 PHB2
LA	rs73264607	12	7079563	3.48E-19	0.05346	0.005971639	0.06835	0.9196	G	A	EMG1 PHB2
LA	rs2110073	12	7075882	2.67E-18	0.04182	0.004793361	0.0997	0.9967	T	C	EMG1 PHB2
OA_SA	rs75406264	12	7075213	1.20E-18	-0.04096	0.004646879	0.05252	0.9348	T	G	EMG1 PHB2
OA_SA	rs73264607	12	7079563	1.13E-18	-0.03667	0.004156826	0.06835	0.9196	G	A	EMG1 PHB2
OA_SA	rs2110073	12	7075882	1.18E-17	-0.02855	0.003337394	0.0997	0.9967	T	C	EMG1 PHB2
OA	rs75406264	12	7075213	1.85E-38	-0.03392	0.00261561	0.05252	0.9348	T	G	EMG1 PHB2
OA	rs73264607	12	7079563	3.43E-37	-0.02984	0.002341756	0.06835	0.9196	G	A	EMG1 PHB2
OA	rs2110073	12	7075882	3.69E-36	-0.0236	0.001879605	0.0997	0.9967	T	C	EMG1 PHB2
LA	rs144107895	12	7073184	6.46E-18	0.05636	0.006535136	0.05928	0.8813	C	CCT	EMG1 U47924.27
OA_SA	rs144107895	12	7073184	8.24E-18	-0.0391	0.004548493	0.05928	0.8813	C	CCT	EMG1 U47924.27
OA	rs144107895	12	7073184	7.71E-35	-0.03157	0.00256395	0.05928	0.8813	C	CCT	EMG1 U47924.27
LA	rs61266046	12	7074385	1.74E-14	0.05312	0.006927093	0.05516	0.8434	T	C	EMG1 U47924.29
OA_SA	rs61266046	12	7074385	3.95E-15	-0.03786	0.004818917	0.05516	0.8434	T	C	EMG1 U47924.29
OA	rs61266046	12	7074385	5.88E-29	-0.03039	0.002721277	0.05516	0.8434	T	C	EMG1 U47924.29
LA	rs56157656	12	7087711	4.24E-18	0.04352	0.005018296	0.09521	0.9577	C	T	EMG1 U47924.30 LPCAT3
OA_SA	rs56157656	12	7087711	3.11E-20	-0.03215	0.00348888	0.09521	0.9577	C	T	EMG1 U47924.30 LPCAT3
OA	rs56157656	12	7087711	5.89E-40	-0.02599	0.001964471	0.09521	0.9577	C	T	EMG1 U47924.30 LPCAT3
DGLA_GLA	rs80349011	11	61607457	3.41E-10	0.3143	0.050058076	0.03768	0.6609	A	G	FADS2
GLA_LA	rs2526678	11	61623793	5.91E-09	-0.2278	0.039144753	0.06881	0.7402	A	G	FADS2
DGLA_GLA	rs2727263	11	61618012	5.61E-13	0.2598	0.036034844	0.06458	0.7822	T	C	FADS2
GLA_LA	rs2851682	11	61616012	3.75E-09	-0.2121	0.035981575	0.07357	0.8254	G	A	FADS2
GLA_LA	rs2845572	11	61614595	4.51E-09	-0.21	0.03580983	0.07352	0.8341	A	G	FADS2
GLA_LA	rs2526680	11	61611216	6.26E-09	-0.208	0.035802442	0.07027	0.8679	T	C	FADS2
DGLA_GLA	rs2526678	11	61623793	4.06E-14	0.2704	0.035771048	0.06881	0.7402	A	G	FADS2
GLA_LA	rs2727265	11	61609004	1.06E-08	-0.2019	0.035294009	0.07039	0.8913	A	C	FADS2
DGLA_GLA	rs2851682	11	61616012	8.51E-15	0.2551	0.032874537	0.07357	0.8254	G	A	FADS2
DGLA_GLA	rs2526680	11	61611216	5.57E-14	0.246	0.032721873	0.07027	0.8679	T	C	FADS2
DGLA_GLA	rs2845572	11	61614595	9.92E-15	0.2532	0.032712005	0.07352	0.8341	A	G	FADS2
DGLA_LA	rs12577069	11	61600167	2.26E-08	0.1822	0.032590481	0.01076	0.3624	G	C	FADS2
DGLA_GLA	rs2727265	11	61609004	9.98E-14	0.24	0.032253237	0.07039	0.8913	A	C	FADS2
DGLA_GLA	rs2524296	11	61601378	6.52E-13	0.2184	0.030378706	0.07151	0.9861	T	C	FADS2
DGLA_GLA	rs2845574	11	61601872	9.66E-13	0.2156	0.030216172	0.07166	0.9945	T	C	FADS2
DGLA_GLA	rs2845573	11	61601908	1.02E-12	0.2153	0.030205755	0.07163	0.9955	G	A	FADS2
POA_PA_GLA_LA	rs2727263	11	61618012	8.12E-11	0.1959	0.030146409	0.06458	0.7822	T	C	FADS2
POA_PA_GLA_LA	rs2526678	11	61623793	2.13E-11	0.2004	0.029925253	0.06881	0.7402	A	G	FADS2
DGLA_GLA	rs11230805	11	61602518	1.28E-14	0.2278	0.029555604	0.2097	0.4346	C	T	FADS2
DGLA_GLA	rs11230804	11	61602515	1.25E-14	0.2279	0.029555433	0.2095	0.4347	C	A	FADS2
DGLA_GLA	rs11606170	11	61620766	7.00E-20	0.2669	0.02924101	0.1216	0.6531	C	T	FADS2
GLA_LA	rs2727271	11	61603358	7.23E-11	-0.1822	0.027962947	0.1109	0.9486	T	A	FADS2
GLA_LA	rs2072113	11	61604967	1.61E-10	-0.1788	0.027960394	0.1141	0.9317	T	C	FADS2
GLA_LA	rs2727270	11	61603237	6.98E-11	-0.1822	0.027940038	0.1108	0.9509	T	C	FADS2
GLA_LA	rs2524299	11	61604782	1.73E-10	-0.1768	0.027695692	0.1196	0.9128	T	A	FADS2
POA_PA_GLA_LA	rs2851682	11	61616012	3.22E-12	0.1917	0.027511864	0.07357	0.8254	G	A	FADS2
POA_PA_GLA_LA	rs2526680	11	61611216	3.82E-12	0.19	0.027362553	0.07027	0.8679	T	C	FADS2
POA_PA_GLA_LA	rs2845572	11	61614595	3.43E-12	0.1904	0.027360743	0.07352	0.8341	A	G	FADS2
GLA_LA	rs2072114	11	61605215	4.17E-10	-0.1701	0.027226606	0.1199	0.9445	G	A	FADS2
POA_PA_GLA_LA	rs2727265	11	61609004	5.21E-12	0.1861	0.02697248	0.07039	0.8913	A	C	FADS2
DGLA_GLA	rs2727271	11	61603358	2.19E-15	0.2027	0.025560894	0.1109	0.9486	T	A	FADS2
DGLA_GLA	rs2072113	11	61604967	1.03E-14	0.1977	0.025558727	0.1141	0.9317	T	C	FADS2
DGLA_GLA	rs2727270	11	61603237	2.06E-15	0.2027	0.025536239	0.1108	0.9509	T	C	FADS2
POA_PA_GLA_LA	rs2524296	11	61601378	1.13E-11	0.1724	0.025394911	0.07151	0.9861	T	C	FADS2
DGLA_GLA	rs2524299	11	61604782	1.06E-14	0.1958	0.025323056	0.1196	0.9128	T	A	FADS2
POA_PA_GLA_LA	rs2845573	11	61601908	1.57E-11	0.1703	0.025260538	0.07163	0.9955	G	A	FADS2
POA_PA_GLA_LA	rs2845574	11	61601872	1.51E-11	0.1704	0.025254829	0.07166	0.9945	T	C	FADS2
DGLA_GLA	rs2072114	11	61605215	7.40E-15	0.1936	0.024892527	0.1199	0.9445	G	A	FADS2
POA_PA_GLA_LA	rs11230804	11	61602515	2.27E-09	0.148	0.024759849	0.2095	0.4347	C	A	FADS2
POA_PA_GLA_LA	rs11230805	11	61602518	2.10E-09	0.1483	0.024758759	0.2097	0.4346	C	T	FADS2
DGLA_GLA	rs174570	11	61597212	1.34E-13	0.1792	0.02420984	0.1346	0.8605	T	C	FADS2
AA_DGLA	rs12577069	11	61600167	2.07E-12	-0.1637	0.023287853	0.01076	0.3624	G	C	FADS2
DGLA_GLA	rs174596	11	61620734	4.02E-18	0.1992	0.022954157	0.2117	0.6983	C	T	FADS2
DGLA_GLA	rs61897795	11	61618169	1.23E-25	0.238	0.02273836	0.1622	0.8296	G	A	FADS2
DGLA_GLA	rs61897793	11	61599347	1.36E-31	0.2596	0.02219813	0.1684	0.8498	A	G	FADS2
POA_PA_GLA_LA	rs2727271	11	61603358	2.58E-17	0.1806	0.021337475	0.1109	0.9486	T	A	FADS2
POA_PA_GLA_LA	rs2072113	11	61604967	8.70E-17	0.1775	0.021330719	0.1141	0.9317	T	C	FADS2
POA_PA_GLA_LA	rs2727270	11	61603237	2.58E-17	0.1805	0.021324749	0.1108	0.9509	T	C	FADS2
GLA	rs138766446	11	61602458	1.18E-08	-0.1213	0.021270495	0.286	0.8392	C	CCCA	FADS2
POA_PA_GLA_LA	rs2524299	11	61604782	2.90E-17	0.1786	0.021134484	0.1196	0.9128	T	A	FADS2
POA_PA_GLA_LA	rs2072114	11	61605215	9.25E-16	0.1671	0.020792665	0.1199	0.9445	G	A	FADS2
GLA_LA	rs138766446	11	61602458	1.32E-17	-0.1762	0.02062766	0.286	0.8392	C	CCCA	FADS2
POA_PA_GLA_LA	rs174570	11	61597212	2.35E-13	0.1483	0.020238849	0.1346	0.8605	T	C	FADS2
DGLA_GLA	rs93923	11	61613745	1.81E-24	0.206	0.020178149	0.2229	0.8303	T	C	FADS2
DGLA_GLA	rs174589	11	61615803	2.50E-24	0.2033	0.019975513	0.2246	0.841	G	C	FADS2
GLA_LA	rs200730508	11	61602453	2.84E-16	-0.1633	0.019963797	0.3079	0.8526	G	GC	FADS2
DGLA_GLA	rs174590	11	61616977	4.13E-24	0.2022	0.019963593	0.2326	0.8203	C	G	FADS2
GLA_LA	rs149597144	11	61602460	3.83E-16	-0.1625	0.019953395	0.3097	0.8518	C	CA	FADS2
GLA_LA	rs199985711	11	61602459	3.80E-16	-0.1625	0.019951529	0.3096	0.8525	C	CCA	FADS2
DGLA_GLA	rs174587	11	61612830	2.76E-25	0.2061	0.019837072	0.2264	0.8491	T	C	FADS2
DGLA_GLA	rs174579	11	61605613	6.36E-27	0.2131	0.019835177	0.2214	0.867	T	C	FADS2
DGLA_GLA	rs174585	11	61611694	1.18E-25	0.2075	0.019817707	0.2267	0.8492	A	G	FADS2
DGLA_GLA	rs174582	11	61607168	1.38E-26	0.2108	0.019752459	0.226	0.8546	G	A	FADS2
DGLA_GLA	rs174595	11	61619893	1.91E-18	0.1721	0.019640557	0.2412	0.8369	T	C	FADS2
GLA_LA	rs138194593	11	61620703	5.05E-12	-0.1347	0.019509966	0.3729	0.8041	C	CTCTT	FADS2
GLA_LA	rs143352979	11	61620628	4.95E-11	-0.1281	0.01949068	0.3872	0.7982	A	AAACAAC	FADS2
DGLA_GLA	rs174622	11	61631927	3.29E-21	0.1837	0.019432948	0.2273	0.9027	A	G	FADS2
DGLA_GLA	rs174597	11	61621040	1.55E-18	0.1705	0.019405104	0.2585	0.817	C	G	FADS2
GLA_LA	rs174600	11	61622227	1.17E-08	-0.1104	0.019355194	0.3313	0.8298	C	T	FADS2
GLA_LA	rs174598	11	61621194	1.04E-08	-0.1107	0.019339376	0.3286	0.8339	A	G	FADS2
DGLA_GLA	rs174621	11	61630104	6.60E-21	0.1814	0.019338977	0.2295	0.9038	A	G	FADS2
DGLA	rs12577069	11	61600167	2.24E-13	0.1406	0.019171637	0.01076	0.3624	G	C	FADS2
GLA_LA	rs174584	11	61610750	1.73E-15	-0.152	0.019096271	0.3597	0.8566	A	G	FADS2
GLA_LA	rs174599	11	61621556	1.17E-11	-0.1295	0.019087664	0.3798	0.8303	C	G	FADS2
GLA_LA	rs174594	11	61619829	1.16E-11	0.1295	0.019086267	0.6099	0.824	A	C	FADS2
GLA_LA	rs174583	11	61609750	1.88E-15	-0.1517	0.019083967	0.354	0.866	T	C	FADS2
DGLA_GLA	rs174591	11	61617676	8.35E-28	0.2084	0.019068086	0.2846	0.8164	A	T	FADS2
GLA_LA	rs174601	11	61623140	2.41E-11	-0.1273	0.019059604	0.3819	0.829	T	C	FADS2
GLA_LA	rs174592	11	61618608	2.05E-12	-0.134	0.019058901	0.3764	0.8353	G	A	FADS2
GLA_LA	rs174576	11	61603510	7.47E-16	-0.1532	0.019001397	0.3459	0.8899	A	C	FADS2
GLA_LA	rs174577	11	61604814	6.73E-16	-0.1533	0.018983896	0.3498	0.8841	A	C	FADS2
GLA_LA	rs97384	11	61624181	3.30E-10	0.1192	0.018969278	0.6036	0.8252	C	T	FADS2
GLA_LA	rs174578	11	61605499	7.27E-16	-0.1527	0.018931361	0.3528	0.8829	A	T	FADS2
GLA_LA	rs174580	11	61606642	8.52E-16	-0.1523	0.018927432	0.3548	0.8785	G	A	FADS2
GLA_LA	rs174581	11	61606683	8.77E-16	-0.1522	0.018923336	0.3549	0.8778	A	G	FADS2
GLA_LA	rs174574	11	61600342	3.89E-16	0.1538	0.018890068	0.6435	0.8849	C	A	FADS2
DGLA_GLA	rs174593	11	61618831	4.22E-23	0.1869	0.018881484	0.2871	0.8352	C	T	FADS2
GLA_LA	rs1535	11	61597972	1.93E-16	-0.1551	0.018854326	0.3358	0.9161	G	A	FADS2
DGLA_GLA	rs174573	11	61600327	7.24E-34	0.2283	0.018819623	0.261	0.8987	A	G	FADS2
GLA	rs174541	11	61565908	1.63E-08	-0.106	0.018770777	0.3491	0.9651	C	T	FADS2
DGLA_GLA	rs174572	11	61598288	4.14E-34	0.2283	0.018748897	0.2613	0.9048	T	C	FADS2
DGLA_GLA	rs174575	11	61602003	4.26E-33	0.2237	0.018665075	0.2732	0.8837	G	C	FADS2
DGLA_GLA	rs138766446	11	61602458	1.21E-51	0.2811	0.018591916	0.286	0.8392	C	CCCA	FADS2
DGLA_LA	rs7928482	11	61631521	1.39E-11	0.1233	0.018242492	0.01584	0.8486	A	G	FADS2
GLA_LA	rs174541	11	61565908	1.04E-17	-0.156	0.018204248	0.3491	0.9651	C	T	FADS2
DGLA_GLA	rs200730508	11	61602453	2.26E-47	0.2604	0.018011977	0.3079	0.8526	G	GC	FADS2
DGLA_GLA	rs149597144	11	61602460	4.93E-47	0.2594	0.018009673	0.3097	0.8518	C	CA	FADS2
DGLA_GLA	rs199985711	11	61602459	4.76E-47	0.2593	0.017999789	0.3096	0.8525	C	CCA	FADS2
DGLA_GLA	rs174607	11	61627321	1.11E-15	0.1423	0.017755107	0.2727	0.9671	C	G	FADS2
DGLA_GLA	rs138194593	11	61620703	2.49E-39	0.2315	0.017643301	0.3729	0.8041	C	CTCTT	FADS2
DGLA_GLA	rs143352979	11	61620628	1.45E-37	0.2258	0.017627346	0.3872	0.7982	A	AAACAAC	FADS2
DGLA_GLA	rs174600	11	61622227	4.20E-33	0.21	0.0175202	0.3313	0.8298	C	T	FADS2
DGLA_GLA	rs174598	11	61621194	1.52E-33	0.2113	0.017505715	0.3286	0.8339	A	G	FADS2
DGLA_GLA	rs174594	11	61619829	3.02E-39	-0.2262	0.017258471	0.6099	0.824	A	C	FADS2
DGLA_GLA	rs174599	11	61621556	3.27E-39	0.226	0.017251343	0.3798	0.8303	C	G	FADS2
DGLA_GLA	rs174601	11	61623140	2.77E-38	0.223	0.017236833	0.3819	0.829	T	C	FADS2
DGLA_GLA	rs174592	11	61618608	2.09E-41	0.2321	0.017219963	0.3764	0.8353	G	A	FADS2
DGLA_GLA	rs174611	11	61627881	4.17E-18	0.1493	0.017212467	0.2892	0.9863	C	T	FADS2
DGLA_GLA	rs174584	11	61610750	2.46E-50	0.2566	0.017198964	0.3597	0.8566	A	G	FADS2
DGLA_GLA	rs174583	11	61609750	2.86E-50	0.2563	0.017190467	0.354	0.866	T	C	FADS2
DGLA_GLA	rs174608	11	61627484	3.94E-18	0.1492	0.017187931	0.2891	0.9891	G	A	FADS2
DGLA_GLA	rs97384	11	61624181	3.08E-35	-0.2127	0.017171363	0.6036	0.8252	C	T	FADS2
DGLA_GLA	rs174605	11	61626921	5.43E-18	0.1479	0.017110348	0.2877	0.9992	T	G	FADS2
DGLA_GLA	rs174576	11	61603510	1.03E-52	0.2613	0.017100051	0.3459	0.8899	A	C	FADS2
DGLA_GLA	rs174577	11	61604814	1.30E-52	0.2608	0.017084146	0.3498	0.8841	A	C	FADS2
DGLA_GLA	rs174581	11	61606683	2.30E-51	0.257	0.017045844	0.3549	0.8778	A	G	FADS2
DGLA_GLA	rs174578	11	61605499	5.37E-52	0.2586	0.017043873	0.3528	0.8829	A	T	FADS2
DGLA_GLA	rs174580	11	61606642	2.03E-51	0.257	0.017036544	0.3548	0.8785	G	A	FADS2
DGLA_GLA	rs174574	11	61600342	1.81E-53	-0.2617	0.017000535	0.6435	0.8849	C	A	FADS2
DGLA_GLA	rs1535	11	61597972	8.89E-55	0.2643	0.016956199	0.3358	0.9161	G	A	FADS2
DGLA_GLA	rs174603	11	61626206	8.63E-22	0.1609	0.016774137	0.3294	0.9396	A	G	FADS2
DGLA_GLA	rs34212714	11	61625723	1.74E-23	-0.1639	0.016411839	0.6176	0.9282	C	CA	FADS2
DGLA_GLA	rs174541	11	61565908	1.64E-55	0.257	0.016374907	0.3491	0.9651	C	T	FADS2
DGLA_GLA	rs174604	11	61626270	7.53E-23	0.1607	0.016330304	0.3744	0.945	G	C	FADS2
DGLA_GLA	rs174620	11	61629747	9.88E-09	0.09295	0.016213931	0.4351	0.9571	G	A	FADS2
DGLA_GLA	rs174618	11	61629322	1.17E-08	0.09221	0.01616532	0.4363	0.9623	C	T	FADS2
POA_PA_GLA_LA	rs174591	11	61617676	9.17E-10	0.09842	0.01607332	0.2846	0.8164	A	T	FADS2
DGLA_GLA	rs11407273	11	61627411	1.86E-11	-0.1069	0.015915765	0.5278	0.9672	CT	C	FADS2
DGLA_GLA	rs59171789	11	61629666	7.84E-11	-0.1034	0.015898604	0.5297	0.9753	G	A	FADS2
DGLA_GLA	rs174606	11	61626973	2.66E-11	0.1059	0.015890075	0.4672	0.9726	T	G	FADS2
POA_PA_GLA_LA	rs174573	11	61600327	6.00E-13	0.1144	0.015887925	0.261	0.8987	A	G	FADS2
DGLA_GLA	rs201613209	11	61628963	2.93E-10	0.1001	0.015883276	0.4607	0.9775	A	AT	FADS2
POA_PA_GLA_LA	rs174572	11	61598288	3.49E-13	0.1151	0.015823232	0.2613	0.9048	T	C	FADS2
DGLA_GLA	rs174609	11	61627811	4.07E-11	0.1043	0.015799162	0.4673	0.9823	C	T	FADS2
DGLA_GLA	rs174610	11	61627833	4.42E-11	0.1041	0.015798497	0.4683	0.9825	G	A	FADS2
DGLA_GLA	rs35622765	11	61629656	7.29E-11	0.1029	0.015795173	0.466	0.9844	ACT	A	FADS2
DGLA_GLA	rs174612	11	61628266	5.36E-11	0.1035	0.015775717	0.4685	0.9856	G	C	FADS2
DGLA_GLA	rs174613	11	61628492	5.51E-11	0.1034	0.015770444	0.4675	0.9869	A	G	FADS2
POA_PA_GLA_LA	rs174575	11	61602003	4.42E-13	0.1141	0.015754905	0.2732	0.8837	G	C	FADS2
DGLA_GLA	rs174614	11	61628915	6.97E-11	0.1026	0.01573316	0.4677	0.9916	C	T	FADS2
POA_PA_GLA_LA	rs138766446	11	61602458	5.13E-27	0.1692	0.015720166	0.286	0.8392	C	CCCA	FADS2
DGLA_GLA	rs174615	11	61628964	8.05E-11	0.1021	0.015708687	0.4678	0.9943	A	T	FADS2
DGLA_GLA	rs174617	11	61629166	9.47E-11	0.1017	0.015706286	0.469	0.9945	G	A	FADS2
DGLA_GLA	rs174616	11	61629122	9.78E-11	0.1014	0.0156715	0.4683	0.9984	A	G	FADS2
POA_PA_GLA_LA	rs200730508	11	61602453	4.07E-26	0.1608	0.015211547	0.3079	0.8526	G	GC	FADS2
POA_PA_GLA_LA	rs149597144	11	61602460	5.70E-26	0.1602	0.01520032	0.3097	0.8518	C	CA	FADS2
POA_PA_GLA_LA	rs199985711	11	61602459	5.49E-26	0.1602	0.015195226	0.3096	0.8525	C	CCA	FADS2
POA_PA_GLA_LA	rs138194593	11	61620703	3.68E-17	0.1255	0.014900207	0.3729	0.8041	C	CTCTT	FADS2
POA_PA_GLA_LA	rs143352979	11	61620628	1.28E-16	0.1231	0.014875372	0.3872	0.7982	A	AAACAAC	FADS2
POA_PA_GLA_LA	rs174600	11	61622227	9.72E-13	0.1055	0.014787537	0.3313	0.8298	C	T	FADS2
POA_PA_GLA_LA	rs174598	11	61621194	9.87E-13	0.1054	0.014777797	0.3286	0.8339	A	G	FADS2
POA_PA_GLA_LA	rs174594	11	61619829	1.62E-16	-0.1202	0.014574188	0.6099	0.824	A	C	FADS2
POA_PA_GLA_LA	rs174599	11	61621556	7.93E-17	0.1214	0.014569711	0.3798	0.8303	C	G	FADS2
POA_PA_GLA_LA	rs174601	11	61623140	2.03E-16	0.1197	0.014561308	0.3819	0.829	T	C	FADS2
POA_PA_GLA_LA	rs174584	11	61610750	3.27E-23	0.1445	0.014560407	0.3597	0.8566	A	G	FADS2
POA_PA_GLA_LA	rs174592	11	61618608	4.83E-18	0.126	0.014554203	0.3764	0.8353	G	A	FADS2
POA_PA_GLA_LA	rs174583	11	61609750	2.68E-24	0.1479	0.014541836	0.354	0.866	T	C	FADS2
POA_PA_GLA_LA	rs97384	11	61624181	2.35E-14	-0.1106	0.014496086	0.6036	0.8252	C	T	FADS2
POA_PA_GLA_LA	rs174576	11	61603510	4.71E-26	0.1528	0.01447373	0.3459	0.8899	A	C	FADS2
POA_PA_GLA_LA	rs174577	11	61604814	5.92E-25	0.1492	0.014462003	0.3498	0.8841	A	C	FADS2
POA_PA_GLA_LA	rs174578	11	61605499	1.50E-24	0.1476	0.014432023	0.3528	0.8829	A	T	FADS2
POA_PA_GLA_LA	rs174581	11	61606683	2.94E-24	0.1466	0.014426764	0.3549	0.8778	A	G	FADS2
POA_PA_GLA_LA	rs174580	11	61606642	2.68E-24	0.1467	0.014423901	0.3548	0.8785	G	A	FADS2
POA_PA_GLA_LA	rs174574	11	61600342	1.77E-25	-0.1502	0.014398139	0.6435	0.8849	C	A	FADS2
POA_PA_GLA_LA	rs1535	11	61597972	9.04E-27	0.1538	0.01435907	0.3358	0.9161	G	A	FADS2
POA_PA_GLA_LA	rs174541	11	61565908	7.21E-29	0.1545	0.013857293	0.3491	0.9651	C	T	FADS2
POA_PA_GLA_LA	rs34212714	11	61625723	3.75E-08	-0.076	0.013812443	0.6176	0.9282	C	CA	FADS2
DGLA_LA	rs80349011	11	61607457	8.49E-20	0.1241	0.013627318	0.03768	0.6609	A	G	FADS2
AA_DGLA	rs139957766	11	61607047	3.00E-15	-0.1059	0.013420299	0.02033	0.6611	A	G	FADS2
AA_DGLA	rs200859636	11	61628954	5.94E-10	-0.08309	0.013419068	0.03126	0.4305	CA	C	FADS2
DGLA_LA	rs117983270	11	61611710	1.77E-23	0.1308	0.013099502	0.03585	0.7395	C	T	FADS2
AA_DGLA	rs7928482	11	61631521	1.39E-09	-0.0792	0.013075571	0.01584	0.8486	A	G	FADS2
DGLA	rs139957766	11	61607047	3.87E-11	0.07322	0.011078624	0.02033	0.6611	A	G	FADS2
DGLA	rs200859636	11	61628954	1.32E-08	0.06289	0.011064441	0.03126	0.4305	CA	C	FADS2
DGLA	rs7928482	11	61631521	3.52E-12	0.07485	0.01076188	0.01584	0.8486	A	G	FADS2
AA_DGLA	rs80349011	11	61607457	4.10E-38	-0.1248	0.009668974	0.03768	0.6609	A	G	FADS2
AA_DGLA	rs117983270	11	61611710	6.10E-26	-0.09868	0.009368825	0.03585	0.7395	C	T	FADS2
EDA	rs2727263	11	61618012	2.04E-14	0.06381	0.008342994	0.06458	0.7822	T	C	FADS2
EDA	rs2526678	11	61623793	6.40E-13	0.05969	0.008299773	0.06881	0.7402	A	G	FADS2
DGLA_LA	rs11230804	11	61602515	2.99E-14	0.06145	0.008086946	0.2095	0.4347	C	A	FADS2
DGLA_LA	rs11230805	11	61602518	2.61E-14	0.06158	0.008085317	0.2097	0.4346	C	T	FADS2
DGLA	rs80349011	11	61607457	3.65E-39	0.1043	0.007966565	0.03768	0.6609	A	G	FADS2
DGLA_LA	rs11606170	11	61620766	2.87E-44	0.1103	0.007903156	0.1216	0.6531	C	T	FADS2
DGLA_LA	rs3741	11	61631614	3.86E-09	-0.04591	0.0077944	0.08988	0.9123	A	G	FADS2
DGLA_LA	rs520298	11	61631282	3.97E-09	-0.04583	0.007787236	0.08952	0.917	T	C	FADS2
DGLA_LA	rs518511	11	61631454	3.59E-09	-0.04593	0.007781913	0.0917	0.8982	G	T	FADS2
DGLA_LA	rs639394	11	61631331	3.59E-09	-0.04591	0.007778706	0.09168	0.899	G	A	FADS2
DGLA_LA	rs500850	11	61628290	3.26E-09	-0.04602	0.007776488	0.08971	0.9177	C	G	FADS2
DGLA_LA	rs562172	11	61626167	2.81E-09	-0.04619	0.007773122	0.09031	0.913	T	C	FADS2
DGLA_LA	rs482548	11	61633182	4.17E-09	-0.04538	0.007721435	0.09084	0.9192	T	C	FADS2
DGLA	rs117983270	11	61611710	2.27E-30	0.08823	0.007703595	0.03585	0.7395	C	T	FADS2
EDA	rs2851682	11	61616012	2.93E-17	0.06457	0.007641997	0.07357	0.8254	G	A	FADS2
EDA	rs2526680	11	61611216	6.99E-19	0.06752	0.007607801	0.07027	0.8679	T	C	FADS2
EDA	rs2845572	11	61614595	1.87E-17	0.06465	0.007604287	0.07352	0.8341	A	G	FADS2
EDA	rs2727265	11	61609004	4.20E-19	0.067	0.007501435	0.07039	0.8913	A	C	FADS2
EDA	rs2524296	11	61601378	1.80E-19	0.0639	0.007080382	0.07151	0.9861	T	C	FADS2
EDA	rs2845574	11	61601872	3.34E-19	0.06311	0.00704606	0.07166	0.9945	T	C	FADS2
EDA	rs2845573	11	61601908	3.48E-19	0.06306	0.007043962	0.07163	0.9955	G	A	FADS2
AA_DGLA	rs2727263	11	61618012	4.25E-25	-0.07261	0.007016523	0.06458	0.7822	T	C	FADS2
AA_DGLA	rs2526678	11	61623793	5.44E-23	-0.06887	0.006975487	0.06881	0.7402	A	G	FADS2
LA	rs2727263	11	61618012	1.13E-08	0.03894	0.006818756	0.06458	0.7822	T	C	FADS2
AA	rs139957766	11	61607047	4.02E-12	-0.04694	0.006767022	0.02033	0.6611	A	G	FADS2
DGLA_LA	rs174570	11	61597212	3.85E-08	0.03651	0.006640972	0.1346	0.8605	T	C	FADS2
DGLA_LA	rs174602	11	61624414	7.23E-11	0.04166	0.006393764	0.2199	0.6548	C	T	FADS2
AA_DGLA	rs2851682	11	61616012	2.43E-29	-0.0719	0.006393542	0.07357	0.8254	G	A	FADS2
AA_DGLA	rs2526680	11	61611216	1.32E-28	-0.0706	0.006362971	0.07027	0.8679	T	C	FADS2
AA_DGLA	rs2845572	11	61614595	1.32E-29	-0.07186	0.006359661	0.07352	0.8341	A	G	FADS2
AA_DGLA	rs2727265	11	61609004	7.54E-29	-0.06988	0.006269875	0.07039	0.8913	A	C	FADS2
LA	rs2851682	11	61616012	4.27E-10	0.03885	0.006221966	0.07357	0.8254	G	A	FADS2
LA	rs2845572	11	61614595	3.51E-10	0.03884	0.006190021	0.07352	0.8341	A	G	FADS2
LA	rs2526680	11	61611216	1.21E-10	0.03984	0.006188549	0.07027	0.8679	T	C	FADS2
DGLA_LA	rs174596	11	61620734	1.76E-48	0.09051	0.006185765	0.2117	0.6983	C	T	FADS2
DGLA_LA	rs526126	11	61624885	2.81E-28	-0.06732	0.006104635	0.7697	0.6544	C	G	FADS2
LA	rs2727265	11	61609004	1.03E-10	0.03941	0.006098277	0.07039	0.8913	A	C	FADS2
DGLA_LA	rs61897795	11	61618169	2.69E-78	0.1136	0.006064302	0.1622	0.8296	G	A	FADS2
EDA	rs2727271	11	61603358	1.28E-16	0.0494	0.005969684	0.1109	0.9486	T	A	FADS2
EDA	rs2072113	11	61604967	2.75E-16	0.04883	0.00596656	0.1141	0.9317	T	C	FADS2
EDA	rs2727270	11	61603237	1.08E-16	0.04947	0.005963688	0.1108	0.9509	T	C	FADS2
EDA	rs2524299	11	61604782	6.70E-17	0.04939	0.005913383	0.1196	0.9128	T	A	FADS2
AA_DGLA	rs2524296	11	61601378	1.19E-29	-0.06673	0.005900714	0.07151	0.9861	T	C	FADS2
DGLA_LA	rs61897793	11	61599347	7.88E-98	0.1235	0.0058834	0.1684	0.8498	A	G	FADS2
AA_DGLA	rs2845574	11	61601872	3.41E-29	-0.06584	0.005870237	0.07166	0.9945	T	C	FADS2
AA_DGLA	rs2845573	11	61601908	3.72E-29	-0.06578	0.005868945	0.07163	0.9955	G	A	FADS2
EDA	rs2072114	11	61605215	3.28E-16	0.04744	0.005811903	0.1199	0.9445	G	A	FADS2
DGLA	rs2727263	11	61618012	1.15E-19	0.0526	0.005796948	0.06458	0.7822	T	C	FADS2
DGLA	rs2526678	11	61623793	1.33E-18	0.0507	0.005759231	0.06881	0.7402	A	G	FADS2
AA_DGLA	rs11230804	11	61602515	1.78E-27	-0.06249	0.005753886	0.2095	0.4347	C	A	FADS2
AA_DGLA	rs11230805	11	61602518	3.04E-27	-0.0622	0.005753139	0.2097	0.4346	C	T	FADS2
LA	rs2524296	11	61601378	5.11E-11	0.0377	0.005740243	0.07151	0.9861	T	C	FADS2
DTA	rs61897793	11	61599347	4.32E-08	-0.03135	0.005723809	0.1684	0.8498	A	G	FADS2
LA	rs2845574	11	61601872	8.08E-11	0.03711	0.005710018	0.07166	0.9945	T	C	FADS2
LA	rs2845573	11	61601908	8.25E-11	0.03709	0.005709678	0.07163	0.9955	G	A	FADS2
EDA	rs174570	11	61597212	1.39E-29	0.06373	0.005642287	0.1346	0.8605	T	C	FADS2
AA_DGLA	rs11606170	11	61620766	6.88E-77	-0.1034	0.00557137	0.1216	0.6531	C	T	FADS2
AA_DGLA	rs3741	11	61631614	1.83E-12	0.03926	0.005571155	0.08988	0.9123	A	G	FADS2
AA_DGLA	rs520298	11	61631282	2.06E-12	0.03914	0.005567282	0.08952	0.917	T	C	FADS2
AA_DGLA	rs518511	11	61631454	1.53E-12	0.03934	0.005562985	0.0917	0.8982	G	T	FADS2
AA_DGLA	rs639394	11	61631331	1.53E-12	0.03933	0.005561214	0.09168	0.899	G	A	FADS2
AA_DGLA	rs500850	11	61628290	1.53E-12	0.03932	0.005560086	0.08971	0.9177	C	G	FADS2
AA_DGLA	rs562172	11	61626167	1.40E-12	0.03937	0.005557864	0.09031	0.913	T	C	FADS2
LA	rs11606170	11	61620766	3.66E-08	0.03057	0.005551651	0.1216	0.6531	C	T	FADS2
AA_DGLA	rs482548	11	61633182	2.93E-12	0.03854	0.005520477	0.09084	0.9192	T	C	FADS2
DGLA_LA	rs93923	11	61613745	1.74E-66	0.09315	0.005407961	0.2229	0.8303	T	C	FADS2
DGLA_LA	rs174589	11	61615803	1.14E-67	0.09302	0.005351708	0.2246	0.841	G	C	FADS2
DGLA_LA	rs174590	11	61616977	2.06E-66	0.09212	0.005351222	0.2326	0.8203	C	G	FADS2
DGLA_LA	rs174587	11	61612830	4.16E-71	0.09464	0.00530802	0.2264	0.8491	T	C	FADS2
DGLA_LA	rs174585	11	61611694	4.50E-72	0.09519	0.005302009	0.2267	0.8492	A	G	FADS2
DGLA_LA	rs174579	11	61605613	1.45E-75	0.09751	0.005301042	0.2214	0.867	T	C	FADS2
DGLA	rs2851682	11	61616012	2.97E-22	0.05128	0.005285669	0.07357	0.8254	G	A	FADS2
DGLA_LA	rs174582	11	61607168	7.28E-73	0.0954	0.005284024	0.226	0.8546	G	A	FADS2
DGLA_LA	rs174595	11	61619893	1.55E-57	0.0843	0.005272648	0.2412	0.8369	T	C	FADS2
DGLA	rs2526680	11	61611216	1.06E-20	0.04911	0.005263795	0.07027	0.8679	T	C	FADS2
DGLA	rs2845572	11	61614595	1.85E-22	0.05127	0.00525856	0.07352	0.8341	A	G	FADS2
DGLA_LA	rs174622	11	61631927	5.84E-49	0.07712	0.005243858	0.2273	0.9027	A	G	FADS2
DGLA_LA	rs174621	11	61630104	3.57E-49	0.07692	0.005218494	0.2295	0.9038	A	G	FADS2
DGLA_LA	rs174597	11	61621040	2.08E-57	0.0832	0.005209887	0.2585	0.817	C	G	FADS2
DGLA	rs2727265	11	61609004	6.95E-21	0.04862	0.005186364	0.07039	0.8913	A	C	FADS2
DTA	rs93923	11	61613745	4.64E-09	-0.03037	0.005182953	0.2229	0.8303	T	C	FADS2
DTA	rs174589	11	61615803	3.61E-09	-0.03028	0.005131133	0.2246	0.841	G	C	FADS2
DGLA_LA	rs174591	11	61617676	1.19E-62	0.08569	0.005129322	0.2846	0.8164	A	T	FADS2
DTA	rs174590	11	61616977	1.53E-08	-0.02902	0.005129075	0.2326	0.8203	C	G	FADS2
DTA	rs174579	11	61605613	1.66E-09	-0.03075	0.005101523	0.2214	0.867	T	C	FADS2
DTA	rs174587	11	61612830	3.40E-09	-0.03013	0.005097344	0.2264	0.8491	T	C	FADS2
DTA	rs174585	11	61611694	3.53E-09	-0.03008	0.00509401	0.2267	0.8492	A	G	FADS2
DGLA_LA	rs174593	11	61618831	5.61E-56	0.08013	0.005083498	0.2871	0.8352	C	T	FADS2
DTA	rs174582	11	61607168	1.42E-09	-0.03074	0.005077928	0.226	0.8546	G	A	FADS2
DGLA_LA	rs174573	11	61600327	3.99E-76	0.09313	0.00504374	0.261	0.8987	A	G	FADS2
DGLA_LA	rs138766446	11	61602458	1.68E-70	0.08945	0.00503901	0.286	0.8392	C	CCCA	FADS2
DGLA_LA	rs174572	11	61598288	6.50E-76	0.09268	0.005026552	0.2613	0.9048	T	C	FADS2
DGLA_LA	rs174575	11	61602003	9.49E-73	0.09036	0.005008924	0.2732	0.8837	G	C	FADS2
AA_DGLA	rs2072113	11	61604967	2.16E-24	-0.05078	0.004982386	0.1141	0.9317	T	C	FADS2
AA_DGLA	rs2727271	11	61603358	6.90E-27	-0.05345	0.004978565	0.1109	0.9486	T	A	FADS2
AA_DGLA	rs2727270	11	61603237	5.18E-27	-0.05353	0.00497382	0.1108	0.9509	T	C	FADS2
DPAN6_AA	rs61897795	11	61618169	7.83E-09	0.02853	0.004942669	0.1622	0.8296	G	A	FADS2
AA	rs80349011	11	61607457	4.01E-10	-0.03087	0.004936296	0.03768	0.6609	A	G	FADS2
AA_DGLA	rs2524299	11	61604782	1.27E-24	-0.05055	0.00493514	0.1196	0.9128	T	A	FADS2
DGLA_LA	rs200730508	11	61602453	1.36E-64	0.08293	0.004886694	0.3079	0.8526	G	GC	FADS2
DGLA_LA	rs149597144	11	61602460	3.10E-64	0.08266	0.004884753	0.3097	0.8518	C	CA	FADS2
DGLA_LA	rs199985711	11	61602459	2.87E-64	0.08266	0.004883488	0.3096	0.8525	C	CCA	FADS2
DGLA	rs2524296	11	61601378	1.81E-21	0.04645	0.004881585	0.07151	0.9861	T	C	FADS2
DGLA	rs2845574	11	61601872	4.01E-21	0.04581	0.004856663	0.07166	0.9945	T	C	FADS2
DTA	rs174573	11	61600327	2.44E-09	-0.02897	0.004856155	0.261	0.8987	A	G	FADS2
DGLA	rs2845573	11	61601908	4.31E-21	0.04576	0.004855285	0.07163	0.9955	G	A	FADS2
AA_DGLA	rs2072114	11	61605215	1.96E-25	-0.05054	0.004849251	0.1199	0.9445	G	A	FADS2
DTA	rs174572	11	61598288	1.71E-09	-0.02914	0.004837578	0.2613	0.9048	T	C	FADS2
LA	rs2727271	11	61603358	1.27E-11	0.03275	0.00483616	0.1109	0.9486	T	A	FADS2
LA	rs2072113	11	61604967	1.30E-10	0.03108	0.004835808	0.1141	0.9317	T	C	FADS2
LA	rs2727270	11	61603237	1.08E-11	0.03283	0.004831387	0.1108	0.9509	T	C	FADS2
DPAN6_AA	rs61897793	11	61599347	6.82E-13	0.03469	0.004829434	0.1684	0.8498	A	G	FADS2
DTA	rs138766446	11	61602458	1.40E-13	-0.03571	0.004828194	0.286	0.8392	C	CCCA	FADS2
DGLA_LA	rs174607	11	61627321	1.47E-32	0.05724	0.004817437	0.2727	0.9671	C	G	FADS2
DTA	rs174575	11	61602003	1.98E-08	-0.02704	0.004816678	0.2732	0.8837	G	C	FADS2
LA	rs2524299	11	61604782	1.15E-10	0.03088	0.004791115	0.1196	0.9128	T	A	FADS2
DGLA_LA	rs138194593	11	61620703	4.41E-63	0.07998	0.004770683	0.3729	0.8041	C	CTCTT	FADS2
EDA	rs93923	11	61613745	1.21E-11	0.0323	0.004764454	0.2229	0.8303	T	C	FADS2
DGLA_LA	rs143352979	11	61620628	1.79E-63	0.08008	0.004761477	0.3872	0.7982	A	AAACAAC	FADS2
DGLA	rs11230805	11	61602518	8.52E-26	0.04982	0.00474418	0.2097	0.4346	C	T	FADS2
DGLA	rs11230804	11	61602515	6.22E-26	0.04996	0.004744102	0.2095	0.4347	C	A	FADS2
DGLA_LA	rs174600	11	61622227	1.70E-64	0.08003	0.004719503	0.3313	0.8298	C	T	FADS2
EDA	rs174589	11	61615803	1.40E-11	0.03189	0.004718555	0.2246	0.841	G	C	FADS2
EDA	rs174590	11	61616977	1.41E-11	0.03187	0.004716462	0.2326	0.8203	C	G	FADS2
DGLA_LA	rs174598	11	61621194	8.53E-66	0.08075	0.004713333	0.3286	0.8339	A	G	FADS2
LA	rs2072114	11	61605215	4.82E-10	0.02932	0.004710149	0.1199	0.9445	G	A	FADS2
EDA	rs174579	11	61605613	2.15E-12	0.03296	0.004692351	0.2214	0.867	T	C	FADS2
EDA	rs174587	11	61612830	1.41E-11	0.03167	0.004687007	0.2264	0.8491	T	C	FADS2
EDA	rs174585	11	61611694	1.57E-11	0.03158	0.004684701	0.2267	0.8492	A	G	FADS2
AA_DGLA	rs174570	11	61597212	5.96E-41	-0.06272	0.004680203	0.1346	0.8605	T	C	FADS2
EDA	rs174582	11	61607168	9.30E-12	0.03186	0.004673662	0.226	0.8546	G	A	FADS2
DTA	rs200730508	11	61602453	1.77E-13	-0.03439	0.004669312	0.3079	0.8526	G	GC	FADS2
DTA	rs149597144	11	61602460	4.34E-13	-0.03381	0.004667021	0.3097	0.8518	C	CA	FADS2
DTA	rs199985711	11	61602459	4.20E-13	-0.03383	0.004666776	0.3096	0.8525	C	CCA	FADS2
DGLA_LA	rs174611	11	61627881	5.89E-37	0.05924	0.004664455	0.2892	0.9863	C	T	FADS2
DGLA_LA	rs174599	11	61621556	7.68E-65	0.07927	0.004661873	0.3798	0.8303	C	G	FADS2
DGLA_LA	rs174594	11	61619829	4.56E-65	-0.07941	0.004661726	0.6099	0.824	A	C	FADS2
DGLA_LA	rs174601	11	61623140	1.13E-63	0.07846	0.004657608	0.3819	0.829	T	C	FADS2
DGLA_LA	rs174608	11	61627484	4.17E-37	0.05927	0.004656938	0.2891	0.9891	G	A	FADS2
DGLA_LA	rs174592	11	61618608	1.57E-67	0.08077	0.004651808	0.3764	0.8353	G	A	FADS2
DGLA_LA	rs174584	11	61610750	2.06E-78	0.087	0.004640831	0.3597	0.8566	A	G	FADS2
DGLA_LA	rs174583	11	61609750	1.37E-78	0.08705	0.004638082	0.354	0.866	T	C	FADS2
DGLA_LA	rs97384	11	61624181	4.68E-61	-0.07646	0.00463808	0.6036	0.8252	C	T	FADS2
DGLA_LA	rs174605	11	61626921	3.47E-37	0.05908	0.004636797	0.2877	0.9992	T	G	FADS2
EDA	rs174595	11	61619893	7.14E-09	0.02678	0.004627154	0.2412	0.8369	T	C	FADS2
DGLA_LA	rs174576	11	61603510	8.51E-85	0.08989	0.004606672	0.3459	0.8899	A	C	FADS2
DGLA_LA	rs174577	11	61604814	5.52E-84	0.08937	0.004602607	0.3498	0.8841	A	C	FADS2
DGLA_LA	rs174581	11	61606683	3.57E-80	0.08718	0.004597806	0.3549	0.8778	A	G	FADS2
DGLA_LA	rs174580	11	61606642	2.78E-80	0.08721	0.004596199	0.3548	0.8785	G	A	FADS2
DGLA_LA	rs174578	11	61605499	5.80E-82	0.08813	0.004595683	0.3528	0.8829	A	T	FADS2
DGLA	rs3741	11	61631614	4.34E-14	-0.03464	0.004587777	0.08988	0.9123	A	G	FADS2
DGLA	rs11606170	11	61620766	3.11E-78	0.0859	0.004587506	0.1216	0.6531	C	T	FADS2
DGLA	rs520298	11	61631282	5.05E-14	-0.03452	0.004583889	0.08952	0.917	T	C	FADS2
DGLA	rs518511	11	61631454	2.73E-14	-0.03486	0.004580389	0.0917	0.8982	G	T	FADS2
DGLA	rs639394	11	61631331	2.72E-14	-0.03485	0.004578961	0.09168	0.899	G	A	FADS2
DGLA_LA	rs174574	11	61600342	1.79E-85	-0.08971	0.004578795	0.6435	0.8849	C	A	FADS2
DGLA	rs500850	11	61628290	3.69E-14	-0.03466	0.004577791	0.08971	0.9177	C	G	FADS2
DGLA	rs562172	11	61626167	3.49E-14	-0.03468	0.004575952	0.09031	0.913	T	C	FADS2
LA	rs174570	11	61597212	3.59E-15	0.03595	0.004568826	0.1346	0.8605	T	C	FADS2
DTA	rs138194593	11	61620703	2.94E-09	-0.02709	0.0045643	0.3729	0.8041	C	CTCTT	FADS2
DGLA_LA	rs1535	11	61597972	3.24E-88	0.09088	0.004564211	0.3358	0.9161	G	A	FADS2
EDA	rs174597	11	61621040	2.04E-09	0.02736	0.004564116	0.2585	0.817	C	G	FADS2
DTA	rs143352979	11	61620628	1.66E-09	-0.02746	0.004555186	0.3872	0.7982	A	AAACAAC	FADS2
DGLA_LA	rs174603	11	61626206	1.00E-39	0.06001	0.004549663	0.3294	0.9396	A	G	FADS2
AA_DGLA	rs174602	11	61624414	2.58E-24	-0.04627	0.004547708	0.2199	0.6548	C	T	FADS2
DGLA	rs482548	11	61633182	7.20E-14	-0.03402	0.004545593	0.09084	0.9192	T	C	FADS2
DTA	rs174600	11	61622227	7.33E-10	-0.02782	0.004517053	0.3313	0.8298	C	T	FADS2
DTA	rs174598	11	61621194	2.05E-10	-0.02869	0.004512587	0.3286	0.8339	A	G	FADS2
EDA	rs174591	11	61617676	2.64E-12	0.03152	0.004505475	0.2846	0.8164	A	T	FADS2
DTA	rs174584	11	61610750	4.96E-12	-0.03085	0.004466611	0.3597	0.8566	A	G	FADS2
DTA	rs174599	11	61621556	3.94E-09	-0.02628	0.004464147	0.3798	0.8303	C	G	FADS2
DTA	rs174594	11	61619829	8.94E-10	0.02735	0.004463678	0.6099	0.824	A	C	FADS2
DTA	rs174583	11	61609750	2.58E-12	-0.03124	0.004463392	0.354	0.866	T	C	FADS2
DTA	rs174592	11	61618608	1.14E-09	-0.02715	0.004458945	0.3764	0.8353	G	A	FADS2
DTA	rs174601	11	61623140	1.49E-08	-0.02525	0.004458723	0.3819	0.829	T	C	FADS2
EDA	rs174573	11	61600327	9.33E-15	0.03453	0.004456602	0.261	0.8987	A	G	FADS2
DGLA_LA	rs34212714	11	61625723	4.97E-39	-0.05821	0.004454139	0.6176	0.9282	C	CA	FADS2
EDA	rs174593	11	61618831	3.89E-10	0.02786	0.004451689	0.2871	0.8352	C	T	FADS2
DTA	rs174576	11	61603510	1.44E-13	-0.03286	0.004444716	0.3459	0.8899	A	C	FADS2
EDA	rs174572	11	61598288	7.34E-15	0.03455	0.00444177	0.2613	0.9048	T	C	FADS2
DTA	rs174577	11	61604814	3.16E-13	-0.03235	0.004439093	0.3498	0.8841	A	C	FADS2
DTA	rs97384	11	61624181	1.09E-08	0.02535	0.004434725	0.6036	0.8252	C	T	FADS2
DGLA_LA	rs174604	11	61626270	4.88E-38	0.05716	0.004433133	0.3744	0.945	G	C	FADS2
DTA	rs174578	11	61605499	7.48E-13	-0.03176	0.00442931	0.3528	0.8829	A	T	FADS2
DTA	rs174581	11	61606683	8.91E-13	-0.03164	0.004427391	0.3549	0.8778	A	G	FADS2
DTA	rs174580	11	61606642	8.35E-13	-0.03167	0.004426069	0.3548	0.8785	G	A	FADS2
EDA	rs174575	11	61602003	6.85E-15	0.03445	0.004423947	0.2732	0.8837	G	C	FADS2
DGLA_LA	rs174541	11	61565908	2.74E-83	0.08544	0.004418983	0.3491	0.9651	C	T	FADS2
DTA	rs174574	11	61600342	9.30E-14	0.03292	0.004418464	0.6435	0.8849	C	A	FADS2
DGLA_LA	rs174620	11	61629747	8.08E-17	0.0368	0.00441775	0.4351	0.9571	G	A	FADS2
DTA	rs1535	11	61597972	5.79E-15	-0.03441	0.004406758	0.3358	0.9161	G	A	FADS2
DGLA_LA	rs174618	11	61629322	1.10E-16	0.03653	0.004404732	0.4363	0.9623	C	T	FADS2
EDA	rs138766446	11	61602458	3.75E-30	0.05017	0.004397206	0.286	0.8392	C	CCCA	FADS2
DPAN6_AA	rs93923	11	61613745	2.09E-08	0.02457	0.004384329	0.2229	0.8303	T	C	FADS2
LA	rs174596	11	61620734	1.63E-09	0.02624	0.004351177	0.2117	0.6983	C	T	FADS2
AA_DGLA	rs174596	11	61620734	5.44E-88	-0.08643	0.004346402	0.2117	0.6983	C	T	FADS2
DPAN6_AA	rs174589	11	61615803	2.27E-08	0.02427	0.004341521	0.2246	0.841	G	C	FADS2
DGLA_LA	rs11407273	11	61627411	2.22E-19	-0.03906	0.004339097	0.5278	0.9672	CT	C	FADS2
DPAN6_AA	rs174590	11	61616977	1.78E-08	0.02443	0.004337838	0.2326	0.8203	C	G	FADS2
AA_DGLA	rs526126	11	61624885	8.83E-45	0.06088	0.004336088	0.7697	0.6544	C	G	FADS2
DGLA_LA	rs59171789	11	61629666	6.90E-19	-0.03844	0.004330499	0.5297	0.9753	G	A	FADS2
DGLA_LA	rs201613209	11	61628963	1.28E-18	0.03813	0.004329365	0.4607	0.9775	A	AT	FADS2
DGLA_LA	rs174606	11	61626973	1.32E-19	0.0392	0.004327247	0.4672	0.9726	T	G	FADS2
LA	rs61897795	11	61618169	6.63E-10	0.02671	0.004325718	0.1622	0.8296	G	A	FADS2
DPAN6_AA	rs174579	11	61605613	4.26E-09	0.02534	0.004314153	0.2214	0.867	T	C	FADS2
DPAN6_AA	rs174587	11	61612830	6.22E-09	0.02505	0.004311068	0.2264	0.8491	T	C	FADS2
DPAN6_AA	rs174585	11	61611694	4.74E-09	0.02523	0.004308338	0.2267	0.8492	A	G	FADS2
DGLA_LA	rs174610	11	61627833	4.93E-19	0.03838	0.00430568	0.4683	0.9825	G	A	FADS2
DGLA_LA	rs35622765	11	61629656	7.54E-19	0.03817	0.00430491	0.466	0.9844	ACT	A	FADS2
DGLA_LA	rs174609	11	61627811	4.65E-19	0.0384	0.004304819	0.4673	0.9823	C	T	FADS2
DGLA_LA	rs174612	11	61628266	7.09E-19	0.03815	0.004299294	0.4685	0.9856	G	C	FADS2
DGLA_LA	rs174613	11	61628492	9.00E-19	0.03801	0.004296412	0.4675	0.9869	A	G	FADS2
DPAN6_AA	rs174582	11	61607168	7.13E-09	0.02486	0.004295164	0.226	0.8546	G	A	FADS2
DGLA_LA	rs174614	11	61628915	1.38E-18	0.03772	0.004286716	0.4677	0.9916	C	T	FADS2
DGLA_LA	rs174617	11	61629166	2.24E-18	0.03744	0.004281572	0.469	0.9945	G	A	FADS2
DGLA_LA	rs174615	11	61628964	1.84E-18	0.03753	0.004280829	0.4678	0.9943	A	T	FADS2
DGLA_LA	rs174616	11	61629122	2.57E-18	0.03729	0.004272024	0.4683	0.9984	A	G	FADS2
DTA	rs174541	11	61565908	3.64E-15	-0.03349	0.004257107	0.3491	0.9651	C	T	FADS2
EDA	rs200730508	11	61602453	8.94E-34	0.05152	0.004253036	0.3079	0.8526	G	GC	FADS2
EDA	rs149597144	11	61602460	1.17E-33	0.05142	0.004252518	0.3097	0.8518	C	CA	FADS2
EDA	rs199985711	11	61602459	1.10E-33	0.05142	0.00425084	0.3096	0.8525	C	CCA	FADS2
AA_DGLA	rs61897795	11	61618169	4.95E-124	-0.1006	0.004247115	0.1622	0.8296	G	A	FADS2
LA	rs61897793	11	61599347	2.86E-11	0.02816	0.004232292	0.1684	0.8498	A	G	FADS2
DPAN6_AA	rs174622	11	61631927	4.03E-08	0.02314	0.004215127	0.2273	0.9027	A	G	FADS2
DPAN6_AA	rs174597	11	61621040	3.42E-08	0.02321	0.00420589	0.2585	0.817	C	G	FADS2
EDA	rs138194593	11	61620703	7.26E-25	0.04281	0.004157445	0.3729	0.8041	C	CTCTT	FADS2
EDA	rs174607	11	61627321	2.23E-08	0.02322	0.004151515	0.2727	0.9671	C	G	FADS2
DPAN6_AA	rs174591	11	61617676	1.58E-10	0.02653	0.004146718	0.2846	0.8164	A	T	FADS2
EDA	rs143352979	11	61620628	1.39E-24	0.04244	0.004146699	0.3872	0.7982	A	AAACAAC	FADS2
DGLA	rs2072113	11	61604967	3.13E-16	0.03367	0.004122098	0.1141	0.9317	T	C	FADS2
DGLA	rs2727271	11	61603358	6.05E-18	0.03556	0.004119764	0.1109	0.9486	T	A	FADS2
EDA	rs174600	11	61622227	2.52E-21	0.03903	0.004116608	0.3313	0.8298	C	T	FADS2
DGLA	rs2727270	11	61603237	4.95E-18	0.03562	0.004115759	0.1108	0.9509	T	C	FADS2
EDA	rs174598	11	61621194	9.63E-22	0.03942	0.004114485	0.3286	0.8339	A	G	FADS2
AA_DGLA	rs61897793	11	61599347	4.13E-153	-0.1082	0.004104973	0.1684	0.8498	A	G	FADS2
AA_DGLA	rs498793	11	61624705	1.02E-15	-0.03293	0.004103965	0.5917	0.5609	C	T	FADS2
DPAN6_AA	rs174573	11	61600327	7.86E-12	0.02805	0.004100243	0.261	0.8987	A	G	FADS2
DPAN6_AA	rs174593	11	61618831	4.17E-09	0.02409	0.00409879	0.2871	0.8352	C	T	FADS2
DPAN6_AA	rs174572	11	61598288	8.54E-12	0.02791	0.004086853	0.2613	0.9048	T	C	FADS2
DPAN6_AA	rs138766446	11	61602458	9.67E-13	0.02914	0.004084038	0.286	0.8392	C	CCCA	FADS2
DGLA	rs2524299	11	61604782	2.06E-16	0.03355	0.004082148	0.1196	0.9128	T	A	FADS2
EDA	rs174594	11	61619829	2.98E-24	-0.04136	0.004070699	0.6099	0.824	A	C	FADS2
EDA	rs174599	11	61621556	3.25E-24	0.04129	0.004067234	0.3798	0.8303	C	G	FADS2
EDA	rs174584	11	61610750	9.71E-32	0.04767	0.004066338	0.3597	0.8566	A	G	FADS2
DPAN6_AA	rs174575	11	61602003	5.88E-12	0.02798	0.004065424	0.2732	0.8837	G	C	FADS2
EDA	rs174583	11	61609750	9.07E-32	0.04768	0.004065179	0.354	0.866	T	C	FADS2
EDA	rs174592	11	61618608	4.88E-25	0.042	0.004063729	0.3764	0.8353	G	A	FADS2
EDA	rs174601	11	61623140	2.03E-23	0.0405	0.004061508	0.3819	0.829	T	C	FADS2
EDA	rs97384	11	61624181	2.85E-21	-0.03832	0.004047309	0.6036	0.8252	C	T	FADS2
EDA	rs174576	11	61603510	5.90E-35	0.04987	0.004043107	0.3459	0.8899	A	C	FADS2
EDA	rs174577	11	61604814	7.17E-35	0.04975	0.004038515	0.3498	0.8841	A	C	FADS2
EDA	rs174581	11	61606683	6.46E-33	0.04818	0.004031641	0.3549	0.8778	A	G	FADS2
EDA	rs174580	11	61606642	5.59E-33	0.04822	0.004030958	0.3548	0.8785	G	A	FADS2
EDA	rs174578	11	61605499	5.82E-34	0.04897	0.004030849	0.3528	0.8829	A	T	FADS2
EDA	rs174611	11	61627881	1.12E-08	0.02298	0.004023692	0.2892	0.9863	C	T	FADS2
EDA	rs174574	11	61600342	2.60E-35	-0.04987	0.004021662	0.6435	0.8849	C	A	FADS2
EDA	rs174608	11	61627484	1.14E-08	0.02293	0.004016947	0.2891	0.9891	G	A	FADS2
DGLA	rs2072114	11	61605215	8.77E-18	0.03445	0.004010945	0.1199	0.9445	G	A	FADS2
EDA	rs1535	11	61597972	2.07E-35	0.0498	0.004010032	0.3358	0.9161	G	A	FADS2
EDA	rs174605	11	61626921	1.34E-08	0.02273	0.004000868	0.2877	0.9992	T	G	FADS2
DPAN6_AA	rs200730508	11	61602453	7.35E-12	0.02707	0.00395141	0.3079	0.8526	G	GC	FADS2
DPAN6_AA	rs149597144	11	61602460	5.99E-12	0.02717	0.003949124	0.3097	0.8518	C	CA	FADS2
DPAN6_AA	rs199985711	11	61602459	6.08E-12	0.02715	0.003947532	0.3096	0.8525	C	CCA	FADS2
EDA	rs174603	11	61626206	6.51E-12	0.02703	0.003935646	0.3294	0.9396	A	G	FADS2
DGLA	rs174570	11	61597212	1.02E-28	0.04313	0.00387922	0.1346	0.8605	T	C	FADS2
EDA	rs174541	11	61565908	2.51E-37	0.0495	0.003877218	0.3491	0.9651	C	T	FADS2
DPAN6_AA	rs138194593	11	61620703	2.47E-10	0.02441	0.003856828	0.3729	0.8041	C	CTCTT	FADS2
EDA	rs34212714	11	61625723	6.35E-14	-0.02889	0.003851696	0.6176	0.9282	C	CA	FADS2
DPAN6_AA	rs143352979	11	61620628	3.85E-11	0.02544	0.003848889	0.3872	0.7982	A	AAACAAC	FADS2
EDA	rs174604	11	61626270	2.41E-13	0.02805	0.003829878	0.3744	0.945	G	C	FADS2
LA	rs93923	11	61613745	2.98E-14	0.02909	0.003828064	0.2229	0.8303	T	C	FADS2
DPAN6_AA	rs174600	11	61622227	1.09E-09	0.02328	0.003819031	0.3313	0.8298	C	T	FADS2
DPAN6_AA	rs174598	11	61621194	7.88E-10	0.02347	0.00381787	0.3286	0.8339	A	G	FADS2
LA	rs174589	11	61615803	6.72E-14	0.02841	0.003791374	0.2246	0.841	G	C	FADS2
LA	rs174590	11	61616977	4.12E-13	0.02748	0.003789564	0.2326	0.8203	C	G	FADS2
DPAN6_AA	rs174584	11	61610750	3.07E-13	0.02752	0.003774298	0.3597	0.8566	A	G	FADS2
DPAN6_AA	rs174583	11	61609750	1.96E-13	0.02773	0.003772091	0.354	0.866	T	C	FADS2
DPAN6_AA	rs174594	11	61619829	9.99E-11	-0.02439	0.003771422	0.6099	0.824	A	C	FADS2
DPAN6_AA	rs174599	11	61621556	2.49E-11	0.02517	0.003771244	0.3798	0.8303	C	G	FADS2
LA	rs174579	11	61605613	4.25E-14	0.02847	0.003769265	0.2214	0.867	T	C	FADS2
DPAN6_AA	rs174592	11	61618608	1.03E-11	0.02562	0.003766635	0.3764	0.8353	G	A	FADS2
LA	rs174587	11	61612830	6.47E-14	0.02824	0.003766196	0.2264	0.8491	T	C	FADS2
DPAN6_AA	rs174601	11	61623140	4.00E-11	0.02487	0.003765813	0.3819	0.829	T	C	FADS2
LA	rs174585	11	61611694	8.34E-14	0.0281	0.003764329	0.2267	0.8492	A	G	FADS2
AA_DGLA	rs93923	11	61613745	1.52E-127	-0.09037	0.003761498	0.2229	0.8303	T	C	FADS2
DPAN6_AA	rs174576	11	61603510	1.07E-13	0.02793	0.003758093	0.3459	0.8899	A	C	FADS2
DGLA	rs174602	11	61624414	2.17E-21	0.03564	0.003753006	0.2199	0.6548	C	T	FADS2
DPAN6_AA	rs174577	11	61604814	2.12E-13	0.02755	0.00375299	0.3498	0.8841	A	C	FADS2
LA	rs174582	11	61607168	5.61E-14	0.02821	0.0037529	0.226	0.8546	G	A	FADS2
DPAN6_AA	rs97384	11	61624181	3.87E-10	-0.02345	0.003746592	0.6036	0.8252	C	T	FADS2
DPAN6_AA	rs174578	11	61605499	3.22E-13	0.02728	0.003744709	0.3528	0.8829	A	T	FADS2
DPAN6_AA	rs174581	11	61606683	3.43E-13	0.02724	0.00374356	0.3549	0.8778	A	G	FADS2
DPAN6_AA	rs174580	11	61606642	3.38E-13	0.02724	0.003742601	0.3548	0.8785	G	A	FADS2
DPAN6_AA	rs174574	11	61600342	2.52E-13	-0.02735	0.003737334	0.6435	0.8849	C	A	FADS2
EDA	rs11407273	11	61627411	8.55E-11	-0.02423	0.003733096	0.5278	0.9672	CT	C	FADS2
DPAN6_AA	rs1535	11	61597972	1.60E-13	0.02752	0.003729763	0.3358	0.9161	G	A	FADS2
AA_DGLA	rs174590	11	61616977	2.59E-123	-0.08807	0.003729127	0.2326	0.8203	C	G	FADS2
EDA	rs59171789	11	61629666	1.09E-10	-0.02405	0.003726583	0.5297	0.9753	G	A	FADS2
AA_DGLA	rs174589	11	61615803	6.53E-128	-0.0896	0.003723997	0.2246	0.841	G	C	FADS2
EDA	rs174606	11	61626973	1.13E-10	0.024	0.003721825	0.4672	0.9726	T	G	FADS2
EDA	rs201613209	11	61628963	2.44E-10	0.02356	0.003721565	0.4607	0.9775	A	AT	FADS2
LA	rs174595	11	61619893	1.43E-12	0.02634	0.003719804	0.2412	0.8369	T	C	FADS2
EDA	rs174610	11	61627833	1.39E-10	0.02376	0.003702863	0.4683	0.9825	G	A	FADS2
EDA	rs35622765	11	61629656	2.27E-10	0.02348	0.003702341	0.466	0.9844	ACT	A	FADS2
EDA	rs174609	11	61627811	1.50E-10	0.02371	0.003701461	0.4673	0.9823	C	T	FADS2
EDA	rs174612	11	61628266	1.54E-10	0.02367	0.003697423	0.4685	0.9856	G	C	FADS2
EDA	rs174613	11	61628492	1.76E-10	0.02357	0.00369371	0.4675	0.9869	A	G	FADS2
AA_DGLA	rs174622	11	61631927	1.84E-83	-0.07148	0.003693028	0.2273	0.9027	A	G	FADS2
AA_DGLA	rs174587	11	61612830	3.17E-132	-0.09034	0.003692047	0.2264	0.8491	T	C	FADS2
LA	rs174622	11	61631927	3.22E-09	0.02185	0.00369077	0.2273	0.9027	A	G	FADS2
AA_DGLA	rs174585	11	61611694	2.64E-133	-0.09061	0.003687816	0.2267	0.8492	A	G	FADS2
EDA	rs174614	11	61628915	1.91E-10	0.02347	0.003685472	0.4677	0.9916	C	T	FADS2
AA_DGLA	rs174595	11	61619893	2.14E-109	-0.08185	0.003683414	0.2412	0.8369	T	C	FADS2
AA_DGLA	rs174579	11	61605613	6.63E-140	-0.09271	0.003681887	0.2214	0.867	T	C	FADS2
EDA	rs174617	11	61629166	2.00E-10	0.02342	0.003681436	0.469	0.9945	G	A	FADS2
EDA	rs174615	11	61628964	2.03E-10	0.02341	0.003681321	0.4678	0.9943	A	T	FADS2
LA	rs174597	11	61621040	2.25E-12	0.0258	0.003676142	0.2585	0.817	C	G	FADS2
AA_DGLA	rs174621	11	61630104	2.85E-83	-0.07106	0.003675617	0.2295	0.9038	A	G	FADS2
AA_DGLA	rs174582	11	61607168	3.37E-135	-0.09091	0.003673622	0.226	0.8546	G	A	FADS2
EDA	rs174616	11	61629122	2.33E-10	0.02328	0.003673326	0.4683	0.9984	A	G	FADS2
LA	rs174621	11	61630104	4.59E-09	0.02153	0.003673075	0.2295	0.9038	A	G	FADS2
AA_DGLA	rs174597	11	61621040	7.80E-107	-0.07999	0.003643401	0.2585	0.817	C	G	FADS2
LA	rs174591	11	61617676	7.15E-14	0.02713	0.003624514	0.2846	0.8164	A	T	FADS2
DPAN6_AA	rs174541	11	61565908	2.55E-12	0.02523	0.003604042	0.3491	0.9651	C	T	FADS2
LA	rs174573	11	61600327	9.59E-17	0.02977	0.003582553	0.261	0.8987	A	G	FADS2
DGLA	rs174596	11	61620734	1.61E-87	0.07104	0.003582253	0.2117	0.6983	C	T	FADS2
LA	rs174593	11	61618831	5.12E-14	0.02696	0.003580942	0.2871	0.8352	C	T	FADS2
DGLA	rs526126	11	61624885	1.22E-45	-0.05065	0.00357194	0.7697	0.6544	C	G	FADS2
AA_DGLA	rs174591	11	61617676	3.00E-122	-0.08394	0.003569929	0.2846	0.8164	A	T	FADS2
LA	rs174572	11	61598288	3.60E-17	0.03007	0.003568981	0.2613	0.9048	T	C	FADS2
LA	rs174575	11	61602003	4.53E-16	0.02887	0.003553895	0.2732	0.8837	G	C	FADS2
AA	rs2727263	11	61618012	1.51E-16	-0.02929	0.003547779	0.06458	0.7822	T	C	FADS2
LA	rs138766446	11	61602458	8.22E-31	0.04092	0.003545695	0.286	0.8392	C	CCCA	FADS2
AA_DGLA	rs174593	11	61618831	2.42E-113	-0.08014	0.00354199	0.2871	0.8352	C	T	FADS2
AA	rs2526678	11	61623793	1.54E-14	-0.0271	0.003526772	0.06881	0.7402	A	G	FADS2
DGLA	rs61897795	11	61618169	2.40E-133	0.08566	0.003485814	0.1622	0.8296	G	A	FADS2
AA_DGLA	rs174573	11	61600327	4.88E-152	-0.09151	0.003484171	0.261	0.8987	A	G	FADS2
AA_DGLA	rs174572	11	61598288	4.22E-153	-0.09147	0.003470373	0.2613	0.9048	T	C	FADS2
AA_DGLA	rs174575	11	61602003	4.86E-144	-0.08862	0.003467842	0.2732	0.8837	G	C	FADS2
LA	rs200730508	11	61602453	5.24E-32	0.04035	0.003426673	0.3079	0.8526	G	GC	FADS2
LA	rs149597144	11	61602460	1.85E-31	0.03998	0.003426339	0.3097	0.8518	C	CA	FADS2
LA	rs199985711	11	61602459	1.78E-31	0.03998	0.003425361	0.3096	0.8525	C	CCA	FADS2
AA_DGLA	rs138766446	11	61602458	1.14E-192	-0.1009	0.003407719	0.286	0.8392	C	CCCA	FADS2
AA_DGLA	rs174607	11	61627321	2.78E-68	-0.05921	0.003390744	0.2727	0.9671	C	G	FADS2
DGLA	rs498793	11	61624705	2.00E-14	0.02589	0.003383951	0.5917	0.5609	C	T	FADS2
LA	rs174607	11	61627321	5.69E-11	0.02202	0.003361033	0.2727	0.9671	C	G	FADS2
LA	rs138194593	11	61620703	6.26E-23	0.03311	0.003358325	0.3729	0.8041	C	CTCTT	FADS2
DGLA	rs61897793	11	61599347	1.44E-168	0.09291	0.003357322	0.1684	0.8498	A	G	FADS2
LA	rs143352979	11	61620628	5.27E-23	0.03311	0.003352422	0.3872	0.7982	A	AAACAAC	FADS2
LA	rs174600	11	61622227	3.54E-21	0.03142	0.00332643	0.3313	0.8298	C	T	FADS2
LA	rs174598	11	61621194	1.15E-21	0.03179	0.003324399	0.3286	0.8339	A	G	FADS2
AA_DGLA	rs149597144	11	61602460	1.81E-183	-0.09552	0.003306836	0.3097	0.8518	C	CA	FADS2
AA_DGLA	rs199985711	11	61602459	1.37E-183	-0.09552	0.003305728	0.3096	0.8525	C	CCA	FADS2
AA_DGLA	rs200730508	11	61602453	1.28E-185	-0.09604	0.003305301	0.3079	0.8526	G	GC	FADS2
LA	rs174594	11	61619829	1.62E-22	-0.03207	0.003284855	0.6099	0.824	A	C	FADS2
LA	rs174599	11	61621556	9.73E-23	0.03223	0.003283837	0.3798	0.8303	C	G	FADS2
LA	rs174584	11	61610750	6.56E-27	0.03527	0.003283786	0.3597	0.8566	A	G	FADS2
LA	rs174583	11	61609750	1.80E-27	0.03564	0.003282022	0.354	0.866	T	C	FADS2
LA	rs174601	11	61623140	6.26E-22	0.03158	0.00328099	0.3819	0.829	T	C	FADS2
LA	rs174592	11	61618608	3.11E-23	0.03257	0.003280283	0.3764	0.8353	G	A	FADS2
AA_DGLA	rs174611	11	61627881	3.18E-75	-0.06018	0.00327921	0.2892	0.9863	C	T	FADS2
AA_DGLA	rs174608	11	61627484	2.32E-75	-0.06014	0.003273946	0.2891	0.9891	G	A	FADS2
AA_DGLA	rs138194593	11	61620703	9.20E-154	-0.08645	0.003272751	0.3729	0.8041	C	CTCTT	FADS2
LA	rs174576	11	61603510	4.21E-29	0.03658	0.003266905	0.3459	0.8899	A	C	FADS2
LA	rs97384	11	61624181	6.46E-20	-0.02984	0.003266077	0.6036	0.8252	C	T	FADS2
AA_DGLA	rs143352979	11	61620628	6.77E-156	-0.08681	0.003263522	0.3872	0.7982	A	AAACAAC	FADS2
LA	rs174577	11	61604814	1.54E-28	0.03616	0.003262965	0.3498	0.8841	A	C	FADS2
AA_DGLA	rs174605	11	61626921	4.91E-75	-0.05975	0.003259957	0.2877	0.9992	T	G	FADS2
LA	rs174611	11	61627881	1.69E-11	0.02194	0.003259712	0.2892	0.9863	C	T	FADS2
LA	rs174578	11	61605499	3.02E-28	0.03588	0.00325557	0.3528	0.8829	A	T	FADS2
LA	rs174608	11	61627484	1.83E-11	0.02187	0.003254997	0.2891	0.9891	G	A	FADS2
LA	rs174581	11	61606683	5.01E-28	0.03572	0.003254517	0.3549	0.8778	A	G	FADS2
LA	rs174580	11	61606642	4.53E-28	0.03574	0.003253638	0.3548	0.8785	G	A	FADS2
LA	rs174574	11	61600342	1.08E-28	-0.0361	0.003248314	0.6435	0.8849	C	A	FADS2
AA_DGLA	rs174600	11	61622227	1.58E-149	-0.08454	0.003246053	0.3313	0.8298	C	T	FADS2
LA	rs174605	11	61626921	2.63E-11	0.0216	0.003240468	0.2877	0.9992	T	G	FADS2
LA	rs1535	11	61597972	1.08E-30	0.03731	0.00323951	0.3358	0.9161	G	A	FADS2
AA_DGLA	rs174598	11	61621194	4.12E-153	-0.08536	0.003238444	0.3286	0.8339	A	G	FADS2
AA	rs2851682	11	61616012	5.15E-20	-0.02962	0.003233361	0.07357	0.8254	G	A	FADS2
AA	rs2845572	11	61614595	3.65E-20	-0.02959	0.003217058	0.07352	0.8341	A	G	FADS2
AA	rs2526680	11	61611216	1.73E-21	-0.03061	0.00321528	0.07027	0.8679	T	C	FADS2
AA_DGLA	rs174601	11	61623140	7.75E-152	-0.08396	0.003198852	0.3819	0.829	T	C	FADS2
AA_DGLA	rs174594	11	61619829	2.04E-156	0.08518	0.003196838	0.6099	0.824	A	C	FADS2
AA_DGLA	rs174599	11	61621556	2.98E-156	-0.08513	0.003196659	0.3798	0.8303	C	G	FADS2
AA_DGLA	rs97384	11	61624181	1.16E-141	0.081	0.003196543	0.6036	0.8252	C	T	FADS2
AA_DGLA	rs174603	11	61626206	1.96E-83	-0.06173	0.003189861	0.3294	0.9396	A	G	FADS2
AA_DGLA	rs174592	11	61618608	3.73E-163	-0.08667	0.003184017	0.3764	0.8353	G	A	FADS2
LA	rs174603	11	61626206	9.90E-13	0.02269	0.003181472	0.3294	0.9396	A	G	FADS2
AA	rs2727265	11	61609004	1.32E-21	-0.03025	0.003168118	0.07039	0.8913	A	C	FADS2
AA_DGLA	rs174584	11	61610750	1.26E-193	-0.09345	0.003148231	0.3597	0.8566	A	G	FADS2
AA_DGLA	rs174583	11	61609750	7.81E-196	-0.09385	0.00314364	0.354	0.866	T	C	FADS2
AA_DGLA	rs174620	11	61629747	1.64E-38	-0.04062	0.003129982	0.4351	0.9571	G	A	FADS2
LA	rs174541	11	61565908	4.63E-33	0.03743	0.003124897	0.3491	0.9651	C	T	FADS2
AA_DGLA	rs174618	11	61629322	3.62E-38	-0.04031	0.003120748	0.4363	0.9623	C	T	FADS2
AA_DGLA	rs34212714	11	61625723	3.82E-85	0.061	0.003119579	0.6176	0.9282	C	CA	FADS2
LA	rs34212714	11	61625723	3.01E-13	-0.02271	0.003113463	0.6176	0.9282	C	CA	FADS2
AA_DGLA	rs174581	11	61606683	1.35E-200	-0.09404	0.003111997	0.3549	0.8778	A	G	FADS2
AA_DGLA	rs174580	11	61606642	5.98E-201	-0.09408	0.003110545	0.3548	0.8785	G	A	FADS2
AA_DGLA	rs174577	11	61604814	2.10E-209	-0.09599	0.00310831	0.3498	0.8841	A	C	FADS2
AA_DGLA	rs174576	11	61603510	3.52E-213	-0.09681	0.003106696	0.3459	0.8899	A	C	FADS2
AA_DGLA	rs174578	11	61605499	4.11E-205	-0.09494	0.003106633	0.3528	0.8829	A	T	FADS2
AA_DGLA	rs174604	11	61626270	3.87E-84	-0.06034	0.003104642	0.3744	0.945	G	C	FADS2
DGLA	rs93923	11	61613745	3.30E-127	0.07438	0.00310009	0.2229	0.8303	T	C	FADS2
LA	rs174604	11	61626270	2.29E-13	0.0227	0.003096627	0.3744	0.945	G	C	FADS2
AA_DGLA	rs174574	11	61600342	4.93E-213	0.09623	0.003089155	0.6435	0.8849	C	A	FADS2
DGLA	rs174590	11	61616977	8.94E-124	0.0727	0.003072472	0.2326	0.8203	C	G	FADS2
DGLA	rs174589	11	61615803	7.07E-128	0.07382	0.00306856	0.2246	0.841	G	C	FADS2
AA_DGLA	rs11407273	11	61627411	2.97E-46	0.04379	0.003066781	0.5278	0.9672	CT	C	FADS2
AA_DGLA	rs1535	11	61597972	1.87E-225	-0.09828	0.00306598	0.3358	0.9161	G	A	FADS2
AA_DGLA	rs201613209	11	61628963	7.18E-44	-0.04253	0.003061678	0.4607	0.9775	A	AT	FADS2
AA_DGLA	rs59171789	11	61629666	2.26E-45	0.04328	0.003061534	0.5297	0.9753	G	A	FADS2
AA_DGLA	rs174606	11	61626973	3.15E-47	-0.04414	0.003057979	0.4672	0.9726	T	G	FADS2
AA_DGLA	rs174610	11	61627833	4.87E-46	-0.04335	0.003043347	0.4683	0.9825	G	A	FADS2
AA_DGLA	rs174609	11	61627811	4.70E-46	-0.04335	0.003042805	0.4673	0.9823	C	T	FADS2
AA_DGLA	rs35622765	11	61629656	3.22E-46	-0.04342	0.00304207	0.466	0.9844	ACT	A	FADS2
DGLA	rs174587	11	61612830	1.19E-133	0.0748	0.00304033	0.2264	0.8491	T	C	FADS2
DGLA	rs174622	11	61631927	1.29E-86	0.05994	0.003038618	0.2273	0.9027	A	G	FADS2
AA_DGLA	rs174612	11	61628266	1.04E-45	-0.04312	0.00303858	0.4685	0.9856	G	C	FADS2
AA_DGLA	rs174613	11	61628492	1.84E-45	-0.04298	0.003037256	0.4675	0.9869	A	G	FADS2
DGLA	rs174585	11	61611694	6.21E-135	0.07507	0.003036568	0.2267	0.8492	A	G	FADS2
DGLA	rs174595	11	61619893	1.37E-108	0.06722	0.003036447	0.2412	0.8369	T	C	FADS2
DGLA	rs174579	11	61605613	1.66E-141	0.07678	0.003031697	0.2214	0.867	T	C	FADS2
AA_DGLA	rs174614	11	61628915	4.27E-45	-0.0427	0.003030158	0.4677	0.9916	C	T	FADS2
AA_DGLA	rs174617	11	61629166	1.23E-44	-0.04243	0.003027015	0.469	0.9945	G	A	FADS2
AA_DGLA	rs174615	11	61628964	7.54E-45	-0.04253	0.003026723	0.4678	0.9943	A	T	FADS2
DGLA	rs174582	11	61607168	1.10E-136	0.07527	0.003024774	0.226	0.8546	G	A	FADS2
DGLA	rs174621	11	61630104	1.72E-86	0.05961	0.00302415	0.2295	0.9038	A	G	FADS2
AA_DGLA	rs174616	11	61629122	1.87E-44	-0.04225	0.003020683	0.4683	0.9984	A	G	FADS2
LA	rs11407273	11	61627411	2.37E-09	-0.01797	0.003009823	0.5278	0.9672	CT	C	FADS2
LA	rs59171789	11	61629666	2.73E-09	-0.01786	0.003003225	0.5297	0.9753	G	A	FADS2
LA	rs201613209	11	61628963	8.16E-09	0.01731	0.003002572	0.4607	0.9775	A	AT	FADS2
LA	rs174606	11	61626973	1.37E-09	0.01819	0.00300193	0.4672	0.9726	T	G	FADS2
DGLA	rs174597	11	61621040	4.83E-108	0.06626	0.003000795	0.2585	0.817	C	G	FADS2
LA	rs174610	11	61627833	1.84E-09	0.01795	0.002986069	0.4683	0.9825	G	A	FADS2
LA	rs174609	11	61627811	1.66E-09	0.018	0.00298592	0.4673	0.9823	C	T	FADS2
LA	rs35622765	11	61629656	1.14E-09	0.01818	0.002985907	0.466	0.9844	ACT	A	FADS2
AA	rs2524296	11	61601378	4.87E-22	-0.02878	0.002982069	0.07151	0.9861	T	C	FADS2
LA	rs174612	11	61628266	2.01E-09	0.01788	0.002981452	0.4685	0.9856	G	C	FADS2
LA	rs174613	11	61628492	1.93E-09	0.01789	0.002979674	0.4675	0.9869	A	G	FADS2
LA	rs174614	11	61628915	2.08E-09	0.01781	0.002972461	0.4677	0.9916	C	T	FADS2
LA	rs174617	11	61629166	2.73E-09	0.01766	0.002969564	0.469	0.9945	G	A	FADS2
LA	rs174615	11	61628964	2.19E-09	0.01776	0.002968276	0.4678	0.9943	A	T	FADS2
AA	rs2845574	11	61601872	9.14E-22	-0.02844	0.002966783	0.07166	0.9945	T	C	FADS2
AA	rs2845573	11	61601908	9.51E-22	-0.02842	0.002965953	0.07163	0.9955	G	A	FADS2
AA_DGLA	rs174541	11	61565908	1.14E-222	-0.09446	0.00296536	0.3491	0.9651	C	T	FADS2
LA	rs174616	11	61629122	2.64E-09	0.01763	0.002961819	0.4683	0.9984	A	G	FADS2
DGLA	rs174591	11	61617676	3.35E-119	0.06838	0.002945744	0.2846	0.8164	A	T	FADS2
DGLA	rs174593	11	61618831	6.47E-109	0.06485	0.002924927	0.2871	0.8352	C	T	FADS2
AA	rs11230804	11	61602515	6.08E-11	-0.0191	0.002919694	0.2095	0.4347	C	A	FADS2
AA	rs11230805	11	61602518	8.55E-11	-0.01895	0.002919642	0.2097	0.4346	C	T	FADS2
AA	rs11606170	11	61620766	1.16E-19	-0.02616	0.002883315	0.1216	0.6531	C	T	FADS2
DGLA	rs174573	11	61600327	5.03E-149	0.07475	0.002875065	0.261	0.8987	A	G	FADS2
DGLA	rs174572	11	61598288	8.68E-150	0.07465	0.002863796	0.2613	0.9048	T	C	FADS2
DGLA	rs174575	11	61602003	1.29E-141	0.07248	0.002860782	0.2732	0.8837	G	C	FADS2
DGLA	rs138766446	11	61602458	3.61E-170	0.07888	0.002836741	0.286	0.8392	C	CCCA	FADS2
DGLA	rs174607	11	61627321	3.73E-66	0.04805	0.002796806	0.2727	0.9671	C	G	FADS2
DGLA	rs149597144	11	61602460	2.03E-159	0.07413	0.002755459	0.3097	0.8518	C	CA	FADS2
DGLA	rs199985711	11	61602459	1.63E-159	0.07413	0.00275462	0.3096	0.8525	C	CCA	FADS2
DGLA	rs200730508	11	61602453	3.87E-161	0.07451	0.002754579	0.3079	0.8526	G	GC	FADS2
DGLA	rs138194593	11	61620703	1.16E-139	0.06829	0.002714466	0.3729	0.8041	C	CTCTT	FADS2
DGLA	rs143352979	11	61620628	2.14E-140	0.06833	0.002708831	0.3872	0.7982	A	AAACAAC	FADS2
DGLA	rs174611	11	61627881	5.60E-74	0.0492	0.002703966	0.2892	0.9863	C	T	FADS2
DGLA	rs174608	11	61627484	3.78E-74	0.04917	0.002699114	0.2891	0.9891	G	A	FADS2
DGLA	rs174605	11	61626921	5.42E-74	0.04891	0.002687765	0.2877	0.9992	T	G	FADS2
DGLA	rs174600	11	61622227	1.59E-139	0.06757	0.00268718	0.3313	0.8298	C	T	FADS2
DGLA	rs174598	11	61621194	8.96E-143	0.06822	0.002681536	0.3286	0.8339	A	G	FADS2
DGLA	rs174601	11	61623140	7.86E-139	0.06651	0.002651723	0.3819	0.829	T	C	FADS2
DGLA	rs174594	11	61619829	2.32E-142	-0.06736	0.002651633	0.6099	0.824	A	C	FADS2
DGLA	rs174599	11	61621556	1.78E-142	0.06738	0.002651322	0.3798	0.8303	C	G	FADS2
DGLA	rs97384	11	61624181	3.22E-130	-0.0643	0.002648309	0.6036	0.8252	C	T	FADS2
DGLA	rs174592	11	61618608	2.54E-148	0.06852	0.002641777	0.3764	0.8353	G	A	FADS2
DGLA	rs174603	11	61626206	2.67E-80	0.04996	0.002632741	0.3294	0.9396	A	G	FADS2
DGLA	rs174584	11	61610750	7.29E-176	0.07395	0.002615509	0.3597	0.8566	A	G	FADS2
DGLA	rs174583	11	61609750	2.05E-177	0.07419	0.002612365	0.354	0.866	T	C	FADS2
DGLA	rs174581	11	61606683	1.56E-181	0.07432	0.002586747	0.3549	0.8778	A	G	FADS2
DGLA	rs174580	11	61606642	7.85E-182	0.07435	0.002585642	0.3548	0.8785	G	A	FADS2
DGLA	rs174577	11	61604814	5.74E-190	0.07597	0.002584145	0.3498	0.8841	A	C	FADS2
DGLA	rs174620	11	61629747	9.72E-35	0.03177	0.002584127	0.4351	0.9571	G	A	FADS2
DGLA	rs174576	11	61603510	6.90E-193	0.07655	0.002583873	0.3459	0.8899	A	C	FADS2
DGLA	rs174578	11	61605499	1.64E-185	0.07503	0.002582979	0.3528	0.8829	A	T	FADS2
DGLA	rs34212714	11	61625723	1.12E-79	-0.04871	0.002577124	0.6176	0.9282	C	CA	FADS2
DGLA	rs174618	11	61629322	2.17E-34	0.03151	0.002576615	0.4363	0.9623	C	T	FADS2
DGLA	rs174574	11	61600342	5.61E-193	-0.07613	0.002569093	0.6435	0.8849	C	A	FADS2
DGLA	rs174604	11	61626270	2.44E-78	0.04807	0.002565406	0.3744	0.945	G	C	FADS2
DGLA	rs1535	11	61597972	3.10E-203	0.07763	0.002552037	0.3358	0.9161	G	A	FADS2
DGLA	rs11407273	11	61627411	6.88E-41	-0.03392	0.002533148	0.5278	0.9672	CT	C	FADS2
DGLA	rs59171789	11	61629666	5.16E-40	-0.03349	0.00252947	0.5297	0.9753	G	A	FADS2
DGLA	rs201613209	11	61628963	6.01E-39	0.03302	0.002529445	0.4607	0.9775	A	AT	FADS2
DGLA	rs174606	11	61626973	1.09E-41	0.03417	0.002526077	0.4672	0.9726	T	G	FADS2
DGLA	rs174610	11	61627833	1.52E-40	0.03352	0.002514344	0.4683	0.9825	G	A	FADS2
DGLA	rs174609	11	61627811	1.16E-40	0.03356	0.002513528	0.4673	0.9823	C	T	FADS2
DGLA	rs35622765	11	61629656	1.40E-40	0.03352	0.002513227	0.466	0.9844	ACT	A	FADS2
AA	rs2072113	11	61604967	1.50E-21	-0.02395	0.002511783	0.1141	0.9317	T	C	FADS2
DGLA	rs174612	11	61628266	3.11E-40	0.03334	0.002510949	0.4685	0.9856	G	C	FADS2
AA	rs2727271	11	61603358	2.25E-23	-0.02501	0.002510728	0.1109	0.9486	T	A	FADS2
DGLA	rs174613	11	61628492	4.22E-40	0.03326	0.002509251	0.4675	0.9869	A	G	FADS2
AA	rs2727270	11	61603237	1.89E-23	-0.02503	0.002508353	0.1108	0.9509	T	C	FADS2
DGLA	rs174614	11	61628915	9.41E-40	0.03303	0.002503276	0.4677	0.9916	C	T	FADS2
DGLA	rs174617	11	61629166	3.16E-39	0.03277	0.002500931	0.469	0.9945	G	A	FADS2
DGLA	rs174615	11	61628964	1.62E-39	0.03289	0.002500424	0.4678	0.9943	A	T	FADS2
DGLA	rs174616	11	61629122	3.74E-39	0.03267	0.002495752	0.4683	0.9984	A	G	FADS2
OA_SA	rs138766446	11	61602458	4.39E-09	0.01463	0.00249277	0.286	0.8392	C	CCCA	FADS2
AA	rs2524299	11	61604782	8.40E-22	-0.02387	0.002487777	0.1196	0.9128	T	A	FADS2
DGLA	rs174541	11	61565908	6.03E-200	0.07448	0.002468751	0.3491	0.9651	C	T	FADS2
AA	rs2072114	11	61605215	2.34E-20	-0.02263	0.002447696	0.1199	0.9445	G	A	FADS2
OA_SA	rs200730508	11	61602453	6.72E-10	0.01488	0.002410712	0.3079	0.8526	G	GC	FADS2
OA_SA	rs149597144	11	61602460	1.23E-09	0.01464	0.002409574	0.3097	0.8518	C	CA	FADS2
OA_SA	rs199985711	11	61602459	1.21E-09	0.01464	0.00240843	0.3096	0.8525	C	CCA	FADS2
AA	rs174570	11	61597212	5.91E-32	-0.02785	0.002367172	0.1346	0.8605	T	C	FADS2
OA_SA	rs174583	11	61609750	1.45E-08	0.01306	0.002304465	0.354	0.866	T	C	FADS2
AA	rs174602	11	61624414	9.03E-13	-0.01645	0.002302464	0.2199	0.6548	C	T	FADS2
OA_SA	rs174576	11	61603510	2.81E-09	0.01364	0.002295351	0.3459	0.8899	A	C	FADS2
OA_SA	rs174577	11	61604814	1.03E-08	0.01313	0.002293032	0.3498	0.8841	A	C	FADS2
OA_SA	rs174578	11	61605499	1.45E-08	0.01296	0.002286772	0.3528	0.8829	A	T	FADS2
OA_SA	rs174581	11	61606683	1.50E-08	0.01294	0.002285634	0.3549	0.8778	A	G	FADS2
OA_SA	rs174580	11	61606642	1.45E-08	0.01295	0.00228496	0.3548	0.8785	G	A	FADS2
OA_SA	rs174574	11	61600342	6.26E-09	-0.01326	0.002282385	0.6435	0.8849	C	A	FADS2
OA_SA	rs1535	11	61597972	2.74E-10	0.01437	0.002276219	0.3358	0.9161	G	A	FADS2
AA	rs174596	11	61620734	4.13E-25	-0.02335	0.002255784	0.2117	0.6983	C	T	FADS2
AA	rs61897795	11	61618169	7.00E-25	-0.0231	0.002242572	0.1622	0.8296	G	A	FADS2
AA	rs526126	11	61624885	1.28E-12	0.01574	0.002217976	0.7697	0.6544	C	G	FADS2
OA_SA	rs174541	11	61565908	1.13E-09	0.01339	0.002198681	0.3491	0.9651	C	T	FADS2
AA	rs61897793	11	61599347	6.82E-27	-0.02356	0.00219428	0.1684	0.8498	A	G	FADS2
AA	rs93923	11	61613745	2.02E-34	-0.02423	0.001980384	0.2229	0.8303	T	C	FADS2
AA	rs174590	11	61616977	1.20E-32	-0.02333	0.001960637	0.2326	0.8203	C	G	FADS2
AA	rs174589	11	61615803	3.24E-34	-0.02391	0.001960367	0.2246	0.841	G	C	FADS2
AA	rs174587	11	61612830	7.09E-34	-0.02364	0.001948451	0.2264	0.8491	T	C	FADS2
AA	rs174579	11	61605613	3.16E-35	-0.02413	0.001948357	0.2214	0.867	T	C	FADS2
AA	rs174585	11	61611694	7.15E-34	-0.02362	0.001946911	0.2267	0.8492	A	G	FADS2
AA	rs174582	11	61607168	2.25E-34	-0.02373	0.001940901	0.226	0.8546	G	A	FADS2
AA	rs174595	11	61619893	6.07E-31	-0.02227	0.001925328	0.2412	0.8369	T	C	FADS2
AA	rs174622	11	61631927	2.18E-20	-0.01774	0.001917228	0.2273	0.9027	A	G	FADS2
AA	rs174621	11	61630104	3.42E-20	-0.01756	0.001907693	0.2295	0.9038	A	G	FADS2
AA	rs174597	11	61621040	2.89E-28	-0.021	0.001904718	0.2585	0.817	C	G	FADS2
AA	rs174591	11	61617676	1.55E-35	-0.02331	0.001873518	0.2846	0.8164	A	T	FADS2
AA	rs174593	11	61618831	2.83E-35	-0.02294	0.001850945	0.2871	0.8352	C	T	FADS2
AA	rs174573	11	61600327	1.14E-41	-0.025	0.001848683	0.261	0.8987	A	G	FADS2
AA	rs174572	11	61598288	3.74E-42	-0.02506	0.001841968	0.2613	0.9048	T	C	FADS2
AA	rs174575	11	61602003	1.19E-39	-0.02418	0.001835048	0.2732	0.8837	G	C	FADS2
AA	rs138766446	11	61602458	2.29E-70	-0.03222	0.001816833	0.286	0.8392	C	CCCA	FADS2
AA	rs200730508	11	61602453	3.69E-72	-0.03154	0.00175567	0.3079	0.8526	G	GC	FADS2
AA	rs149597144	11	61602460	2.48E-71	-0.03135	0.001755466	0.3097	0.8518	C	CA	FADS2
AA	rs199985711	11	61602459	2.25E-71	-0.03135	0.001754933	0.3096	0.8525	C	CCA	FADS2
AA	rs174607	11	61627321	2.14E-22	-0.01699	0.001745299	0.2727	0.9671	C	G	FADS2
AA	rs138194593	11	61620703	2.52E-55	-0.02705	0.00172649	0.3729	0.8041	C	CTCTT	FADS2
AA	rs143352979	11	61620628	2.26E-56	-0.02725	0.001722476	0.3872	0.7982	A	AAACAAC	FADS2
AA	rs174600	11	61622227	7.37E-50	-0.02544	0.00171358	0.3313	0.8298	C	T	FADS2
AA	rs174598	11	61621194	9.81E-51	-0.02564	0.001711526	0.3286	0.8339	A	G	FADS2
AA	rs174611	11	61627881	3.50E-23	-0.01679	0.001692972	0.2892	0.9863	C	T	FADS2
AA	rs174608	11	61627484	3.16E-23	-0.01678	0.00169025	0.2891	0.9891	G	A	FADS2
AA	rs174594	11	61619829	2.89E-55	0.02644	0.001688491	0.6099	0.824	A	C	FADS2
AA	rs174599	11	61621556	1.53E-55	-0.0265	0.001687972	0.3798	0.8303	C	G	FADS2
AA	rs174601	11	61623140	4.13E-54	-0.02613	0.001687023	0.3819	0.829	T	C	FADS2
AA	rs174592	11	61618608	5.91E-58	-0.02704	0.001684954	0.3764	0.8353	G	A	FADS2
AA	rs174584	11	61610750	1.09E-65	-0.02882	0.001683605	0.3597	0.8566	A	G	FADS2
AA	rs174605	11	61626921	4.53E-23	-0.01665	0.001683238	0.2877	0.9992	T	G	FADS2
AA	rs174583	11	61609750	5.73E-67	-0.02907	0.001681456	0.354	0.866	T	C	FADS2
AA	rs97384	11	61624181	6.24E-50	0.02498	0.001681326	0.6036	0.8252	C	T	FADS2
AA	rs174576	11	61603510	2.55E-71	-0.02985	0.001671612	0.3459	0.8899	A	C	FADS2
AA	rs174577	11	61604814	9.87E-70	-0.02949	0.001670659	0.3498	0.8841	A	C	FADS2
AA	rs174581	11	61606683	4.08E-68	-0.02908	0.001667408	0.3549	0.8778	A	G	FADS2
AA	rs174578	11	61605499	2.86E-69	-0.02932	0.001666718	0.3528	0.8829	A	T	FADS2
AA	rs174580	11	61606642	3.20E-68	-0.02909	0.001666642	0.3548	0.8785	G	A	FADS2
AA	rs174574	11	61600342	8.38E-71	0.02958	0.001662692	0.6435	0.8849	C	A	FADS2
AA	rs1535	11	61597972	9.58E-75	-0.03029	0.001655912	0.3358	0.9161	G	A	FADS2
AA	rs174603	11	61626206	7.39E-28	-0.01805	0.001649844	0.3294	0.9396	A	G	FADS2
AA	rs34212714	11	61625723	1.67E-30	0.01851	0.001612422	0.6176	0.9282	C	CA	FADS2
AA	rs174604	11	61626270	1.20E-30	-0.01846	0.001604108	0.3744	0.945	G	C	FADS2
AA	rs174541	11	61565908	2.02E-74	-0.0292	0.001599894	0.3491	0.9651	C	T	FADS2
AA	rs174620	11	61629747	1.40E-16	-0.01317	0.001593517	0.4351	0.9571	G	A	FADS2
AA	rs174618	11	61629322	1.72E-16	-0.01309	0.001588618	0.4363	0.9623	C	T	FADS2
AA	rs11407273	11	61627411	5.12E-21	0.0147	0.001562717	0.5278	0.9672	CT	C	FADS2
AA	rs59171789	11	61629666	1.24E-20	0.01453	0.001560189	0.5297	0.9753	G	A	FADS2
AA	rs201613209	11	61628963	1.59E-19	-0.0141	0.001559965	0.4607	0.9775	A	AT	FADS2
AA	rs174606	11	61626973	1.76E-21	-0.01484	0.001559089	0.4672	0.9726	T	G	FADS2
AA	rs174609	11	61627811	5.69E-21	-0.01457	0.001550722	0.4673	0.9823	C	T	FADS2
AA	rs174610	11	61627833	4.69E-21	-0.0146	0.001550567	0.4683	0.9825	G	A	FADS2
AA	rs35622765	11	61629656	2.98E-21	-0.01467	0.00155016	0.466	0.9844	ACT	A	FADS2
AA	rs174612	11	61628266	6.26E-21	-0.01453	0.001548139	0.4685	0.9856	G	C	FADS2
AA	rs174613	11	61628492	9.36E-21	-0.01446	0.001547675	0.4675	0.9869	A	G	FADS2
AA	rs174614	11	61628915	1.29E-20	-0.01437	0.001543689	0.4677	0.9916	C	T	FADS2
AA	rs174617	11	61629166	1.64E-20	-0.01432	0.001542468	0.469	0.9945	G	A	FADS2
AA	rs174615	11	61628964	1.59E-20	-0.01432	0.001541963	0.4678	0.9943	A	T	FADS2
AA	rs174616	11	61629122	2.38E-20	-0.01422	0.001538366	0.4683	0.9984	A	G	FADS2
OA	rs138766446	11	61602458	1.38E-09	0.008584	0.001416963	0.286	0.8392	C	CCCA	FADS2
OA	rs200730508	11	61602453	3.57E-10	0.008591	0.001369773	0.3079	0.8526	G	GC	FADS2
OA	rs149597144	11	61602460	5.31E-10	0.008502	0.001369184	0.3097	0.8518	C	CA	FADS2
OA	rs199985711	11	61602459	5.25E-10	0.008502	0.00136879	0.3096	0.8525	C	CCA	FADS2
OA	rs174584	11	61610750	1.81E-08	0.007377	0.0013105	0.3597	0.8566	A	G	FADS2
OA	rs174583	11	61609750	4.10E-09	0.0077	0.001309464	0.354	0.866	T	C	FADS2
OA	rs174576	11	61603510	1.05E-09	0.007958	0.001304081	0.3459	0.8899	A	C	FADS2
OA	rs174577	11	61604814	4.47E-09	0.007643	0.001302962	0.3498	0.8841	A	C	FADS2
OA	rs174578	11	61605499	4.26E-09	0.007634	0.001299668	0.3528	0.8829	A	T	FADS2
OA	rs174581	11	61606683	5.68E-09	0.007569	0.001299214	0.3549	0.8778	A	G	FADS2
OA	rs174580	11	61606642	5.55E-09	0.007572	0.001298821	0.3548	0.8785	G	A	FADS2
OA	rs174574	11	61600342	2.55E-09	-0.007728	0.00129699	0.6435	0.8849	C	A	FADS2
OA	rs1535	11	61597972	2.09E-10	0.008221	0.001293743	0.3358	0.9161	G	A	FADS2
OA	rs174541	11	61565908	1.11E-09	0.007616	0.001250132	0.3491	0.9651	C	T	FADS2
DGLA_GLA	rs174569	11	61594164	2.27E-09	0.4106	0.068692676	0.02474	0.5017	C	T	FADS2 FADS1
DGLA_GLA	rs200711264	11	61567669	3.24E-11	0.3301	0.049750969	0.03798	0.6637	TG	T	FADS2 FADS1
DGLA_GLA	rs193250731	11	61567670	2.14E-11	0.3314	0.049489194	0.03869	0.6587	G	T	FADS2 FADS1
GLA_LA	rs4564341	11	61573540	3.32E-09	-0.2055	0.034742834	0.07345	0.8912	T	C	FADS2 FADS1
DGLA_GLA	rs4564341	11	61573540	5.29E-16	0.2571	0.031722101	0.07345	0.8912	T	C	FADS2 FADS1
POA_PA_GLA_LA	rs4564341	11	61573540	4.61E-13	0.1921	0.02654705	0.07345	0.8912	T	C	FADS2 FADS1
GLA_LA	rs174565	11	61591636	2.65E-08	-0.1474	0.026495002	0.1352	0.8588	G	C	FADS2 FADS1
DGLA_LA	rs75938339	11	61570073	1.20E-10	0.1689	0.026229941	0.01402	0.4658	C	T	FADS2 FADS1
DGLA_GLA	rs174565	11	61591636	4.03E-14	0.183	0.024205967	0.1352	0.8588	G	C	FADS2 FADS1
DGLA_GLA	rs968567	11	61595564	7.15E-32	0.261	0.022214635	0.1666	0.8568	T	C	FADS2 FADS1
GLA	rs12226877	11	61591907	3.17E-08	-0.1201	0.021711137	0.2633	0.8434	A	G	FADS2 FADS1
GLA	rs7395229	11	61591911	3.74E-08	-0.1194	0.021697475	0.2625	0.8464	A	G	FADS2 FADS1
GLA	rs192793035	11	61591915	4.29E-08	-0.1188	0.021685508	0.2595	0.854	A	G	FADS2 FADS1
GLA_LA	rs7395229	11	61591911	1.28E-15	-0.1685	0.021070688	0.2625	0.8464	A	G	FADS2 FADS1
GLA_LA	rs12226877	11	61591907	1.01E-15	-0.1691	0.021070615	0.2633	0.8434	A	G	FADS2 FADS1
GLA_LA	rs192793035	11	61591915	1.58E-15	-0.1678	0.021051735	0.2595	0.854	A	G	FADS2 FADS1
POA_PA_GLA_LA	rs174565	11	61591636	9.46E-14	0.1507	0.020232954	0.1352	0.8588	G	C	FADS2 FADS1
GLA	rs28456	11	61589481	1.73E-09	-0.1192	0.019794783	0.2999	0.9391	G	A	FADS2 FADS1
GLA	rs174556	11	61580635	1.29E-09	-0.1186	0.019544304	0.2949	0.9697	T	C	FADS2 FADS1
GLA	rs174555	11	61579760	1.25E-09	-0.1185	0.019508711	0.295	0.9722	C	T	FADS2 FADS1
GLA_LA	rs174559	11	61581656	2.66E-15	-0.1536	0.019427947	0.2647	0.9603	A	G	FADS2 FADS1
GLA	rs174560	11	61581764	6.08E-10	-0.1202	0.019423291	0.3042	0.9646	C	T	FADS2 FADS1
GLA	rs174544	11	61567753	1.08E-09	-0.1178	0.019321552	0.2956	0.9902	A	C	FADS2 FADS1
GLA	rs174549	11	61571382	9.30E-10	-0.1177	0.019228723	0.2951	1	A	G	FADS2 FADS1
GLA_LA	rs28456	11	61589481	9.43E-19	-0.1698	0.019204392	0.2999	0.9391	G	A	FADS2 FADS1
GLA	rs174567	11	61593005	4.44E-08	-0.105	0.01918708	0.3425	0.9276	G	A	FADS2 FADS1
GLA	rs174566	11	61592362	4.20E-08	-0.1051	0.01917074	0.3424	0.9303	G	A	FADS2 FADS1
GLA	rs174564	11	61588305	4.85E-08	-0.1045	0.019150042	0.3373	0.943	G	A	FADS2 FADS1
GLA_LA	rs57668028	11	61591995	1.31E-12	-0.1357	0.019130868	0.3037	0.9155	G	GAA	FADS2 FADS1
GLA	rs174548	11	61571348	4.08E-10	-0.1192	0.019069611	0.3042	0.9992	G	C	FADS2 FADS1
GLA_LA	rs174556	11	61580635	5.89E-19	-0.1686	0.018956408	0.2949	0.9697	T	C	FADS2 FADS1
GLA	rs174554	11	61579463	4.16E-08	-0.1039	0.018946884	0.3321	0.9743	G	A	FADS2 FADS1
GLA_LA	rs174555	11	61579760	5.53E-19	-0.1685	0.018930091	0.295	0.9722	C	T	FADS2 FADS1
DGLA_GLA	rs7395229	11	61591911	1.24E-56	0.3001	0.018924279	0.2625	0.8464	A	G	FADS2 FADS1
DGLA_GLA	rs12226877	11	61591907	7.76E-57	0.3006	0.018920765	0.2633	0.8434	A	G	FADS2 FADS1
DGLA_GLA	rs192793035	11	61591915	3.01E-56	0.2988	0.018908999	0.2595	0.854	A	G	FADS2 FADS1
GLA	rs174553	11	61575158	3.74E-08	-0.1038	0.018862629	0.3322	0.9829	G	A	FADS2 FADS1
GLA_LA	rs5792235	11	61596322	1.66E-16	-0.1553	0.018837373	0.3339	0.9222	C	CA	FADS2 FADS1
GLA_LA	rs174560	11	61581764	1.98E-19	-0.1698	0.018836238	0.3042	0.9646	C	T	FADS2 FADS1
GLA_LA	rs3834458	11	61594920	2.67E-16	-0.1539	0.018797456	0.332	0.9296	C	CT	FADS2 FADS1
DGLA_LA	rs174569	11	61594164	7.04E-09	0.1088	0.018790814	0.02474	0.5017	C	T	FADS2 FADS1
GLA_LA	rs174568	11	61593816	2.48E-16	-0.154	0.018789411	0.332	0.9308	T	C	FADS2 FADS1
AA_DGLA	rs75938339	11	61570073	1.86E-13	-0.138	0.018754209	0.01402	0.4658	C	T	FADS2 FADS1
GLA_LA	rs174544	11	61567753	4.07E-19	-0.1675	0.018746116	0.2956	0.9902	A	C	FADS2 FADS1
GLA_LA	rs99780	11	61596633	1.62E-16	-0.1545	0.018733381	0.347	0.9137	T	C	FADS2 FADS1
GLA	rs174550	11	61571478	3.18E-08	-0.1036	0.018730771	0.3322	0.9978	C	T	FADS2 FADS1
GLA	rs174546	11	61569830	3.45E-08	-0.1033	0.01872371	0.3327	0.9982	T	C	FADS2 FADS1
GLA	rs174545	11	61569306	3.42E-08	-0.1033	0.018718322	0.3329	0.9971	G	C	FADS2 FADS1
GLA	rs174547	11	61570783	3.49E-08	-0.1032	0.018713662	0.3326	1	C	T	FADS2 FADS1
GLA_LA	rs174549	11	61571382	3.35E-19	-0.1671	0.018656534	0.2951	1	A	G	FADS2 FADS1
GLA_LA	rs174567	11	61593005	7.71E-17	-0.1552	0.018618846	0.3425	0.9276	G	A	FADS2 FADS1
GLA_LA	rs174566	11	61592362	6.92E-17	-0.1552	0.018590488	0.3424	0.9303	G	A	FADS2 FADS1
GLA_LA	rs174564	11	61588305	6.67E-17	-0.1552	0.018580858	0.3373	0.943	G	A	FADS2 FADS1
GLA_LA	rs35473591	11	61586328	9.40E-17	-0.1544	0.018575293	0.332	0.953	CT	C	FADS2 FADS1
GLA_LA	rs174562	11	61585144	8.27E-17	-0.1544	0.018541529	0.3321	0.9569	G	A	FADS2 FADS1
GLA_LA	rs174548	11	61571348	1.01E-19	-0.1681	0.018497844	0.3042	0.9992	G	C	FADS2 FADS1
GLA_LA	rs174551	11	61573684	1.74E-16	-0.152	0.018449217	0.3247	0.9779	C	T	FADS2 FADS1
GLA_LA	rs174554	11	61579463	5.03E-17	-0.1541	0.018376088	0.3321	0.9743	G	A	FADS2 FADS1
GLA_LA	rs174553	11	61575158	4.16E-17	-0.1539	0.0183031	0.3322	0.9829	G	A	FADS2 FADS1
GLA_LA	rs174545	11	61569306	3.61E-17	-0.1531	0.018172491	0.3329	0.9971	G	C	FADS2 FADS1
GLA_LA	rs174546	11	61569830	3.64E-17	-0.153	0.018162362	0.3327	0.9982	T	C	FADS2 FADS1
GLA_LA	rs174550	11	61571478	3.16E-17	-0.1533	0.018162046	0.3322	0.9978	C	T	FADS2 FADS1
GLA_LA	rs174547	11	61570783	3.68E-17	-0.1529	0.01815332	0.3326	1	C	T	FADS2 FADS1
DGLA_GLA	rs174559	11	61581656	7.39E-58	0.2795	0.017431639	0.2647	0.9603	A	G	FADS2 FADS1
DGLA_GLA	rs28456	11	61589481	1.58E-62	0.2874	0.017220968	0.2999	0.9391	G	A	FADS2 FADS1
DGLA_GLA	rs57668028	11	61591995	8.49E-49	0.2528	0.017219112	0.3037	0.9155	G	GAA	FADS2 FADS1
DGLA_GLA	rs174556	11	61580635	4.13E-63	0.285	0.016995899	0.2949	0.9697	T	C	FADS2 FADS1
DGLA_GLA	rs174555	11	61579760	3.53E-63	0.2848	0.016974432	0.295	0.9722	C	T	FADS2 FADS1
DGLA_GLA	rs5792235	11	61596322	5.12E-55	0.2646	0.016937097	0.3339	0.9222	C	CA	FADS2 FADS1
DGLA_GLA	rs3834458	11	61594920	1.76E-54	0.2628	0.016907469	0.332	0.9296	C	CT	FADS2 FADS1
DGLA_GLA	rs174568	11	61593816	1.44E-54	0.2628	0.016893285	0.332	0.9308	T	C	FADS2 FADS1
DGLA_GLA	rs174560	11	61581764	4.75E-64	0.2853	0.016884793	0.3042	0.9646	C	T	FADS2 FADS1
DGLA_GLA	rs99780	11	61596633	9.83E-55	0.2625	0.016847647	0.347	0.9137	T	C	FADS2 FADS1
DGLA_GLA	rs174544	11	61567753	1.27E-63	0.283	0.016806385	0.2956	0.9902	A	C	FADS2 FADS1
DGLA_GLA	rs174567	11	61593005	1.17E-55	0.2631	0.016740721	0.3425	0.9276	G	A	FADS2 FADS1
DGLA_GLA	rs174549	11	61571382	1.11E-63	0.2818	0.016727346	0.2951	1	A	G	FADS2 FADS1
DGLA_GLA	rs174566	11	61592362	8.84E-56	0.263	0.016715346	0.3424	0.9303	G	A	FADS2 FADS1
DGLA_GLA	rs35473591	11	61586328	1.06E-55	0.2626	0.016702207	0.332	0.953	CT	C	FADS2 FADS1
DGLA_GLA	rs174564	11	61588305	6.45E-56	0.2631	0.01670053	0.3373	0.943	G	A	FADS2 FADS1
DGLA_GLA	rs174562	11	61585144	7.64E-56	0.2624	0.016667464	0.3321	0.9569	G	A	FADS2 FADS1
DGLA_GLA	rs174551	11	61573684	1.55E-55	0.2604	0.016587632	0.3247	0.9779	C	T	FADS2 FADS1
DGLA_GLA	rs174548	11	61571348	1.05E-64	0.2816	0.016578763	0.3042	0.9992	G	C	FADS2 FADS1
DGLA_GLA	rs174554	11	61579463	2.24E-56	0.2613	0.016516398	0.3321	0.9743	G	A	FADS2 FADS1
DGLA_GLA	rs174553	11	61575158	1.43E-56	0.2607	0.016449245	0.3322	0.9829	G	A	FADS2 FADS1
DGLA_GLA	rs174545	11	61569306	9.96E-57	0.2591	0.016324706	0.3329	0.9971	G	C	FADS2 FADS1
DGLA_GLA	rs174550	11	61571478	7.84E-57	0.2593	0.016321866	0.3322	0.9978	C	T	FADS2 FADS1
DGLA_GLA	rs174546	11	61569830	1.03E-56	0.259	0.016320704	0.3327	0.9982	T	C	FADS2 FADS1
DGLA_GLA	rs174547	11	61570783	1.09E-56	0.2588	0.016311806	0.3326	1	C	T	FADS2 FADS1
POA_PA_GLA_LA	rs12226877	11	61591907	7.55E-24	0.1618	0.016068554	0.2633	0.8434	A	G	FADS2 FADS1
POA_PA_GLA_LA	rs7395229	11	61591911	6.05E-24	0.1621	0.016063795	0.2625	0.8464	A	G	FADS2 FADS1
POA_PA_GLA_LA	rs192793035	11	61591915	1.41E-23	0.1606	0.016047989	0.2595	0.854	A	G	FADS2 FADS1
AA_DGLA	rs72643557	11	61579427	1.94E-15	0.1268	0.015959607	0.03308	0.2801	T	C	FADS2 FADS1
DGLA	rs75938339	11	61570073	1.14E-15	0.1237	0.015442558	0.01402	0.4658	C	T	FADS2 FADS1
POA_PA_GLA_LA	rs174559	11	61581656	1.60E-21	0.1412	0.014818932	0.2647	0.9603	A	G	FADS2 FADS1
POA_PA_GLA_LA	rs28456	11	61589481	1.63E-28	0.162	0.014625395	0.2999	0.9391	G	A	FADS2 FADS1
POA_PA_GLA_LA	rs57668028	11	61591995	6.35E-20	0.1333	0.014587144	0.3037	0.9155	G	GAA	FADS2 FADS1
POA_PA_GLA_LA	rs174556	11	61580635	2.27E-28	0.1595	0.014438432	0.2949	0.9697	T	C	FADS2 FADS1
POA_PA_GLA_LA	rs174555	11	61579760	2.07E-28	0.1594	0.014418738	0.295	0.9722	C	T	FADS2 FADS1
POA_PA_GLA_LA	rs174560	11	61581764	1.48E-28	0.1591	0.01435222	0.3042	0.9646	C	T	FADS2 FADS1
POA_PA_GLA_LA	rs5792235	11	61596322	3.03E-27	0.155	0.01433632	0.3339	0.9222	C	CA	FADS2 FADS1
POA_PA_GLA_LA	rs3834458	11	61594920	5.05E-27	0.1541	0.014315197	0.332	0.9296	C	CT	FADS2 FADS1
POA_PA_GLA_LA	rs174568	11	61593816	4.46E-27	0.1542	0.014309331	0.332	0.9308	T	C	FADS2 FADS1
POA_PA_GLA_LA	rs174544	11	61567753	1.12E-28	0.1587	0.01428406	0.2956	0.9902	A	C	FADS2 FADS1
POA_PA_GLA_LA	rs99780	11	61596633	1.11E-26	0.1526	0.014272071	0.347	0.9137	T	C	FADS2 FADS1
POA_PA_GLA_LA	rs174549	11	61571382	1.03E-28	0.158	0.014211915	0.2951	1	A	G	FADS2 FADS1
POA_PA_GLA_LA	rs174567	11	61593005	2.85E-27	0.1534	0.014180797	0.3425	0.9276	G	A	FADS2 FADS1
POA_PA_GLA_LA	rs174566	11	61592362	2.36E-27	0.1534	0.014158144	0.3424	0.9303	G	A	FADS2 FADS1
POA_PA_GLA_LA	rs35473591	11	61586328	7.99E-28	0.1546	0.014140317	0.332	0.953	CT	C	FADS2 FADS1
POA_PA_GLA_LA	rs174564	11	61588305	1.35E-28	0.1568	0.0141344	0.3373	0.943	G	A	FADS2 FADS1
POA_PA_GLA_LA	rs174562	11	61585144	6.43E-28	0.1546	0.014114958	0.3321	0.9569	G	A	FADS2 FADS1
POA_PA_GLA_LA	rs174548	11	61571348	5.94E-29	0.1574	0.014095509	0.3042	0.9992	G	C	FADS2 FADS1
POA_PA_GLA_LA	rs174551	11	61573684	1.24E-27	0.153	0.01404565	0.3247	0.9779	C	T	FADS2 FADS1
POA_PA_GLA_LA	rs174554	11	61579463	2.70E-28	0.1543	0.013987668	0.3321	0.9743	G	A	FADS2 FADS1
POA_PA_GLA_LA	rs174553	11	61575158	1.94E-28	0.1541	0.013932052	0.3322	0.9829	G	A	FADS2 FADS1
POA_PA_GLA_LA	rs174545	11	61569306	1.18E-28	0.1536	0.013831121	0.3329	0.9971	G	C	FADS2 FADS1
POA_PA_GLA_LA	rs174546	11	61569830	1.20E-28	0.1535	0.013823706	0.3327	0.9982	T	C	FADS2 FADS1
POA_PA_GLA_LA	rs174550	11	61571478	1.20E-28	0.1535	0.013823613	0.3322	0.9978	C	T	FADS2 FADS1
POA_PA_GLA_LA	rs174547	11	61570783	1.23E-28	0.1534	0.013817269	0.3326	1	C	T	FADS2 FADS1
DGLA_LA	rs200711264	11	61567669	2.53E-21	0.1284	0.01354355	0.03798	0.6637	TG	T	FADS2 FADS1
DGLA_LA	rs193250731	11	61567670	6.27E-22	0.1296	0.013464804	0.03869	0.6587	G	T	FADS2 FADS1
AA_DGLA	rs174569	11	61594164	4.42E-22	-0.1292	0.013373571	0.02474	0.5017	C	T	FADS2 FADS1
ALA	rs174567	11	61593005	2.44E-08	0.07375	0.013222094	0.3425	0.9276	G	A	FADS2 FADS1
ALA	rs174566	11	61592362	2.33E-08	0.07376	0.013205747	0.3424	0.9303	G	A	FADS2 FADS1
ALA	rs174564	11	61588305	4.89E-08	0.07197	0.013192849	0.3373	0.943	G	A	FADS2 FADS1
DGLA	rs72643557	11	61579427	2.07E-12	-0.09257	0.013168946	0.03308	0.2801	T	C	FADS2 FADS1
DGLA	rs174569	11	61594164	1.46E-20	0.1025	0.011026223	0.02474	0.5017	C	T	FADS2 FADS1
AA_DGLA	rs200711264	11	61567669	1.96E-41	-0.1295	0.009604411	0.03798	0.6637	TG	T	FADS2 FADS1
AA_DGLA	rs193250731	11	61567670	1.63E-42	-0.1305	0.009549633	0.03869	0.6587	G	T	FADS2 FADS1
DGLA_LA	rs4564341	11	61573540	2.16E-09	0.05209	0.008703108	0.07345	0.8912	T	C	FADS2 FADS1
DGLA_LA	rs61897792	11	61586886	6.09E-09	-0.04995	0.008590774	0.09666	0.6991	T	C	FADS2 FADS1
AA	rs72643557	11	61579427	2.68E-08	0.04484	0.008062889	0.03308	0.2801	T	C	FADS2 FADS1
DGLA	rs200711264	11	61567669	1.75E-42	0.108	0.007906132	0.03798	0.6637	TG	T	FADS2 FADS1
DGLA	rs193250731	11	61567670	1.29E-43	0.1089	0.007863353	0.03869	0.6587	G	T	FADS2 FADS1
EDA	rs4564341	11	61573540	1.07E-21	0.07063	0.007380276	0.07345	0.8912	T	C	FADS2 FADS1
AA	rs174569	11	61594164	2.28E-09	-0.04049	0.006775206	0.02474	0.5017	C	T	FADS2 FADS1
DGLA_LA	rs174565	11	61591636	2.13E-08	0.03718	0.006637696	0.1352	0.8588	G	C	FADS2 FADS1
AA_DGLA	rs4564341	11	61573540	3.69E-36	-0.07724	0.006151662	0.07345	0.8912	T	C	FADS2 FADS1
AA_DGLA	rs61897792	11	61586886	3.51E-14	0.0465	0.006136117	0.09666	0.6991	T	C	FADS2 FADS1
LA	rs4564341	11	61573540	7.24E-12	0.04113	0.006001877	0.07345	0.8912	T	C	FADS2 FADS1
DGLA_LA	rs968567	11	61595564	4.22E-99	0.1243	0.005882649	0.1666	0.8568	T	C	FADS2 FADS1
DTA	rs968567	11	61595564	1.78E-08	-0.03227	0.005729727	0.1666	0.8568	T	C	FADS2 FADS1
EDA	rs174565	11	61591636	4.41E-30	0.06427	0.005640015	0.1352	0.8588	G	C	FADS2 FADS1
DGLA	rs4564341	11	61573540	7.41E-28	0.05568	0.005089523	0.07345	0.8912	T	C	FADS2 FADS1
DGLA_LA	rs7395229	11	61591911	2.56E-100	0.1078	0.005070109	0.2625	0.8464	A	G	FADS2 FADS1
DGLA_LA	rs12226877	11	61591907	2.55E-100	0.1078	0.005070082	0.2633	0.8434	A	G	FADS2 FADS1
DGLA_LA	rs192793035	11	61591915	1.69E-99	0.1073	0.005067727	0.2595	0.854	A	G	FADS2 FADS1
DGLA	rs61897792	11	61586886	9.01E-14	-0.0377	0.00505721	0.09666	0.6991	T	C	FADS2 FADS1
DTA	rs12226877	11	61591907	1.82E-11	-0.03314	0.004931768	0.2633	0.8434	A	G	FADS2 FADS1
DTA	rs7395229	11	61591911	1.62E-11	-0.03322	0.004931313	0.2625	0.8464	A	G	FADS2 FADS1
DTA	rs192793035	11	61591915	1.41E-11	-0.03329	0.004926834	0.2595	0.854	A	G	FADS2 FADS1
AA	rs200711264	11	61567669	5.81E-11	-0.03213	0.004906433	0.03798	0.6637	TG	T	FADS2 FADS1
AA	rs193250731	11	61567670	3.54E-11	-0.03233	0.004882035	0.03869	0.6587	G	T	FADS2 FADS1
DPAN6_AA	rs968567	11	61595564	3.61E-13	0.03514	0.00483394	0.1666	0.8568	T	C	FADS2 FADS1
AA_DGLA	rs174565	11	61591636	6.61E-42	-0.06343	0.004676581	0.1352	0.8588	G	C	FADS2 FADS1
DGLA_LA	rs174559	11	61581656	3.08E-108	0.1029	0.004655863	0.2647	0.9603	A	G	FADS2 FADS1
DGLA_LA	rs28456	11	61589481	1.42E-99	0.09802	0.004627692	0.2999	0.9391	G	A	FADS2 FADS1
DGLA_LA	rs57668028	11	61591995	3.60E-95	0.09536	0.004607165	0.3037	0.9155	G	GAA	FADS2 FADS1
LA	rs174565	11	61591636	2.06E-15	0.03626	0.00456819	0.1352	0.8588	G	C	FADS2 FADS1
DGLA_LA	rs174556	11	61580635	3.69E-100	0.09704	0.004567737	0.2949	0.9697	T	C	FADS2 FADS1
DGLA_LA	rs174555	11	61579760	3.23E-100	0.09694	0.004561661	0.295	0.9722	C	T	FADS2 FADS1
DGLA_LA	rs5792235	11	61596322	1.03E-88	0.09101	0.004557577	0.3339	0.9222	C	CA	FADS2 FADS1
DGLA_LA	rs3834458	11	61594920	2.77E-88	0.09064	0.00455038	0.332	0.9296	C	CT	FADS2 FADS1
DGLA_LA	rs174568	11	61593816	2.21E-88	0.09063	0.004547258	0.332	0.9308	T	C	FADS2 FADS1
DTA	rs174559	11	61581656	6.29E-14	-0.03406	0.004540146	0.2647	0.9603	A	G	FADS2 FADS1
DGLA_LA	rs174560	11	61581764	2.99E-100	0.09649	0.00453971	0.3042	0.9646	C	T	FADS2 FADS1
DGLA_LA	rs99780	11	61596633	1.40E-87	0.09	0.004536771	0.347	0.9137	T	C	FADS2 FADS1
DGLA_LA	rs174544	11	61567753	6.00E-101	0.09633	0.004516205	0.2956	0.9902	A	C	FADS2 FADS1
DGLA_LA	rs174567	11	61593005	9.74E-89	0.09	0.004506409	0.3425	0.9276	G	A	FADS2 FADS1
DGLA_LA	rs174566	11	61592362	7.23E-89	0.08995	0.00450055	0.3424	0.9303	G	A	FADS2 FADS1
EDA	rs7395229	11	61591911	1.05E-23	0.04513	0.004496358	0.2625	0.8464	A	G	FADS2 FADS1
EDA	rs12226877	11	61591907	8.73E-24	0.04521	0.004496245	0.2633	0.8434	A	G	FADS2 FADS1
DTA	rs28456	11	61589481	6.42E-14	-0.03371	0.004495111	0.2999	0.9391	G	A	FADS2 FADS1
DGLA_LA	rs174549	11	61571382	1.48E-100	0.09569	0.004495098	0.2951	1	A	G	FADS2 FADS1
DGLA_LA	rs174564	11	61588305	2.03E-89	0.09012	0.004494849	0.3373	0.943	G	A	FADS2 FADS1
DGLA_LA	rs35473591	11	61586328	1.38E-89	0.0902	0.004494522	0.332	0.953	CT	C	FADS2 FADS1
EDA	rs192793035	11	61591915	3.18E-23	0.04459	0.004491766	0.2595	0.854	A	G	FADS2 FADS1
DGLA_LA	rs174562	11	61585144	1.01E-89	0.09009	0.004485523	0.3321	0.9569	G	A	FADS2 FADS1
DTA	rs57668028	11	61591995	7.88E-15	-0.03468	0.004463565	0.3037	0.9155	G	GAA	FADS2 FADS1
DGLA_LA	rs174551	11	61573684	3.77E-91	0.09032	0.004460881	0.3247	0.9779	C	T	FADS2 FADS1
DGLA_LA	rs174548	11	61571348	1.11E-100	0.09496	0.004458013	0.3042	0.9992	G	C	FADS2 FADS1
DGLA_LA	rs174554	11	61579463	3.52E-90	0.08952	0.00444561	0.3321	0.9743	G	A	FADS2 FADS1
DTA	rs174556	11	61580635	3.23E-14	-0.03367	0.004436712	0.2949	0.9697	T	C	FADS2 FADS1
DTA	rs174555	11	61579760	3.23E-14	-0.03363	0.004431441	0.295	0.9722	C	T	FADS2 FADS1
DGLA_LA	rs174553	11	61575158	2.55E-90	0.08921	0.004426726	0.3322	0.9829	G	A	FADS2 FADS1
DTA	rs174560	11	61581764	6.42E-14	-0.03308	0.004411127	0.3042	0.9646	C	T	FADS2 FADS1
DTA	rs5792235	11	61596322	2.17E-15	-0.03491	0.004401433	0.3339	0.9222	C	CA	FADS2 FADS1
DGLA_LA	rs174545	11	61569306	1.80E-90	0.08863	0.004394195	0.3329	0.9971	G	C	FADS2 FADS1
DGLA_LA	rs174550	11	61571478	1.83E-90	0.08861	0.00439334	0.3322	0.9978	C	T	FADS2 FADS1
DTA	rs3834458	11	61594920	2.10E-15	-0.03486	0.004393164	0.332	0.9296	C	CT	FADS2 FADS1
DGLA_LA	rs174546	11	61569830	1.97E-90	0.08858	0.004392665	0.3327	0.9982	T	C	FADS2 FADS1
DTA	rs174568	11	61593816	2.00E-15	-0.03487	0.004390841	0.332	0.9308	T	C	FADS2 FADS1
DGLA_LA	rs174547	11	61570783	2.27E-90	0.0885	0.004390215	0.3326	1	C	T	FADS2 FADS1
DTA	rs174544	11	61567753	3.13E-14	-0.03332	0.004388352	0.2956	0.9902	A	C	FADS2 FADS1
DTA	rs99780	11	61596633	3.17E-14	-0.03326	0.004381305	0.347	0.9137	T	C	FADS2 FADS1
DTA	rs174549	11	61571382	3.20E-14	-0.03315	0.004367634	0.2951	1	A	G	FADS2 FADS1
DTA	rs174567	11	61593005	4.93E-15	-0.03407	0.004351902	0.3425	0.9276	G	A	FADS2 FADS1
DTA	rs174566	11	61592362	4.54E-15	-0.03408	0.004347455	0.3424	0.9303	G	A	FADS2 FADS1
DTA	rs174564	11	61588305	2.11E-15	-0.03445	0.004341752	0.3373	0.943	G	A	FADS2 FADS1
DTA	rs35473591	11	61586328	1.08E-15	-0.03481	0.004341555	0.332	0.953	CT	C	FADS2 FADS1
DTA	rs174562	11	61585144	9.95E-16	-0.03478	0.004332621	0.3321	0.9569	G	A	FADS2 FADS1
DTA	rs174548	11	61571348	5.63E-14	-0.03256	0.004331787	0.3042	0.9992	G	C	FADS2 FADS1
DTA	rs174551	11	61573684	2.04E-15	-0.03424	0.004312814	0.3247	0.9779	C	T	FADS2 FADS1
DTA	rs174554	11	61579463	7.60E-16	-0.03462	0.004295042	0.3321	0.9743	G	A	FADS2 FADS1
DTA	rs174553	11	61575158	6.85E-16	-0.03453	0.004277143	0.3322	0.9829	G	A	FADS2 FADS1
DTA	rs174545	11	61569306	5.92E-16	-0.03435	0.004245451	0.3329	0.9971	G	C	FADS2 FADS1
DTA	rs174550	11	61571478	6.01E-16	-0.03434	0.004245222	0.3322	0.9978	C	T	FADS2 FADS1
DTA	rs174546	11	61569830	5.91E-16	-0.03434	0.004244171	0.3327	0.9982	T	C	FADS2 FADS1
DTA	rs174547	11	61570783	5.95E-16	-0.03432	0.004242098	0.3326	1	C	T	FADS2 FADS1
LA	rs968567	11	61595564	9.38E-12	0.02887	0.004235755	0.1666	0.8568	T	C	FADS2 FADS1
DPAN6_AA	rs7395229	11	61591911	9.19E-16	0.03345	0.004161887	0.2625	0.8464	A	G	FADS2 FADS1
DPAN6_AA	rs12226877	11	61591907	8.58E-16	0.03348	0.004161263	0.2633	0.8434	A	G	FADS2 FADS1
DPAN6_AA	rs192793035	11	61591915	7.35E-16	0.03352	0.00415644	0.2595	0.854	A	G	FADS2 FADS1
EDA	rs174559	11	61581656	6.48E-30	0.047	0.00413669	0.2647	0.9603	A	G	FADS2 FADS1
AA_DGLA	rs968567	11	61595564	2.43E-157	-0.1096	0.004101073	0.1666	0.8568	T	C	FADS2 FADS1
EDA	rs28456	11	61589481	2.01E-30	0.04696	0.004096401	0.2999	0.9391	G	A	FADS2 FADS1
EDA	rs57668028	11	61591995	2.20E-35	0.05042	0.004061566	0.3037	0.9155	G	GAA	FADS2 FADS1
EDA	rs174556	11	61580635	8.06E-30	0.04588	0.004044878	0.2949	0.9697	T	C	FADS2 FADS1
EDA	rs174555	11	61579760	7.73E-30	0.04584	0.004040064	0.295	0.9722	C	T	FADS2 FADS1
EDA	rs174560	11	61581764	2.34E-31	0.04683	0.004020369	0.3042	0.9646	C	T	FADS2 FADS1
EDA	rs5792235	11	61596322	1.13E-35	0.04992	0.004004171	0.3339	0.9222	C	CA	FADS2 FADS1
EDA	rs174544	11	61567753	3.07E-30	0.04573	0.004001934	0.2956	0.9902	A	C	FADS2 FADS1
EDA	rs3834458	11	61594920	1.91E-35	0.04966	0.00399671	0.332	0.9296	C	CT	FADS2 FADS1
EDA	rs174568	11	61593816	1.72E-35	0.04967	0.003994907	0.332	0.9308	T	C	FADS2 FADS1
EDA	rs99780	11	61596633	6.44E-37	0.0506	0.00398635	0.347	0.9137	T	C	FADS2 FADS1
EDA	rs174549	11	61571382	5.51E-30	0.04532	0.003983821	0.2951	1	A	G	FADS2 FADS1
EDA	rs174567	11	61593005	3.90E-37	0.05043	0.003960697	0.3425	0.9276	G	A	FADS2 FADS1
EDA	rs174566	11	61592362	3.41E-37	0.05041	0.003955867	0.3424	0.9303	G	A	FADS2 FADS1
EDA	rs174564	11	61588305	3.70E-37	0.05033	0.003951573	0.3373	0.943	G	A	FADS2 FADS1
EDA	rs35473591	11	61586328	4.37E-36	0.04955	0.00395054	0.332	0.953	CT	C	FADS2 FADS1
EDA	rs174548	11	61571348	1.50E-31	0.04616	0.003949949	0.3042	0.9992	G	C	FADS2 FADS1
EDA	rs174562	11	61585144	3.70E-36	0.04951	0.003943229	0.3321	0.9569	G	A	FADS2 FADS1
EDA	rs174551	11	61573684	5.44E-35	0.04848	0.003928352	0.3247	0.9779	C	T	FADS2 FADS1
EDA	rs174554	11	61579463	2.09E-36	0.04927	0.003910056	0.3321	0.9743	G	A	FADS2 FADS1
EDA	rs174553	11	61575158	1.67E-36	0.04913	0.003893552	0.3322	0.9829	G	A	FADS2 FADS1
DGLA	rs174565	11	61591636	1.74E-29	0.04371	0.003876687	0.1352	0.8588	G	C	FADS2 FADS1
EDA	rs174545	11	61569306	9.46E-37	0.04895	0.003865543	0.3329	0.9971	G	C	FADS2 FADS1
EDA	rs174550	11	61571478	1.29E-36	0.04885	0.003865118	0.3322	0.9978	C	T	FADS2 FADS1
EDA	rs174546	11	61569830	1.05E-36	0.0489	0.003863999	0.3327	0.9982	T	C	FADS2 FADS1
EDA	rs174547	11	61570783	1.22E-36	0.04883	0.003862236	0.3326	1	C	T	FADS2 FADS1
DPAN6_AA	rs174559	11	61581656	5.27E-15	0.03001	0.003837498	0.2647	0.9603	A	G	FADS2 FADS1
DPAN6_AA	rs28456	11	61589481	1.14E-15	0.03042	0.003797443	0.2999	0.9391	G	A	FADS2 FADS1
DPAN6_AA	rs57668028	11	61591995	2.75E-13	0.0276	0.003777587	0.3037	0.9155	G	GAA	FADS2 FADS1
DPAN6_AA	rs174556	11	61580635	3.25E-15	0.02956	0.003750835	0.2949	0.9697	T	C	FADS2 FADS1
DPAN6_AA	rs174555	11	61579760	3.28E-15	0.02951	0.003745	0.295	0.9722	C	T	FADS2 FADS1
DPAN6_AA	rs174560	11	61581764	2.81E-15	0.02944	0.003726981	0.3042	0.9646	C	T	FADS2 FADS1
DPAN6_AA	rs5792235	11	61596322	1.08E-13	0.02768	0.003724764	0.3339	0.9222	C	CA	FADS2 FADS1
DPAN6_AA	rs3834458	11	61594920	1.49E-13	0.02747	0.003718347	0.332	0.9296	C	CT	FADS2 FADS1
DPAN6_AA	rs174568	11	61593816	1.50E-13	0.02745	0.003715908	0.332	0.9308	T	C	FADS2 FADS1
DPAN6_AA	rs174544	11	61567753	4.36E-15	0.0291	0.00370984	0.2956	0.9902	A	C	FADS2 FADS1
DPAN6_AA	rs99780	11	61596633	9.26E-14	0.02761	0.003705546	0.347	0.9137	T	C	FADS2 FADS1
DPAN6_AA	rs174549	11	61571382	4.05E-15	0.02899	0.003691452	0.2951	1	A	G	FADS2 FADS1
DPAN6_AA	rs174567	11	61593005	1.19E-13	0.02732	0.003682988	0.3425	0.9276	G	A	FADS2 FADS1
DPAN6_AA	rs174566	11	61592362	1.21E-13	0.02728	0.003678853	0.3424	0.9303	G	A	FADS2 FADS1
DPAN6_AA	rs35473591	11	61586328	1.56E-13	0.02713	0.003675058	0.332	0.953	CT	C	FADS2 FADS1
DPAN6_AA	rs174564	11	61588305	7.25E-14	0.02749	0.003673549	0.3373	0.943	G	A	FADS2 FADS1
DPAN6_AA	rs174562	11	61585144	1.60E-13	0.02706	0.003667461	0.3321	0.9569	G	A	FADS2 FADS1
DPAN6_AA	rs174548	11	61571348	3.80E-15	0.02878	0.003660962	0.3042	0.9992	G	C	FADS2 FADS1
DPAN6_AA	rs174551	11	61573684	3.05E-13	0.02662	0.003650513	0.3247	0.9779	C	T	FADS2 FADS1
DPAN6_AA	rs174554	11	61579463	1.79E-13	0.02677	0.003635518	0.3321	0.9743	G	A	FADS2 FADS1
LA	rs7395229	11	61591911	2.11E-24	0.037	0.00362952	0.2625	0.8464	A	G	FADS2 FADS1
LA	rs12226877	11	61591907	2.16E-24	0.03699	0.003629351	0.2633	0.8434	A	G	FADS2 FADS1
LA	rs192793035	11	61591915	2.56E-24	0.03689	0.003625539	0.2595	0.854	A	G	FADS2 FADS1
DPAN6_AA	rs174553	11	61575158	1.94E-13	0.02662	0.003620323	0.3322	0.9829	G	A	FADS2 FADS1
DPAN6_AA	rs174545	11	61569306	2.24E-13	0.02636	0.00359437	0.3329	0.9971	G	C	FADS2 FADS1
DPAN6_AA	rs174550	11	61571478	2.23E-13	0.02636	0.003593988	0.3322	0.9978	C	T	FADS2 FADS1
DPAN6_AA	rs174546	11	61569830	2.25E-13	0.02635	0.003593445	0.3327	0.9982	T	C	FADS2 FADS1
DPAN6_AA	rs174547	11	61570783	2.28E-13	0.02633	0.003591499	0.3326	1	C	T	FADS2 FADS1
AA_DGLA	rs12226877	11	61591907	1.45E-217	-0.1082	0.003436689	0.2633	0.8434	A	G	FADS2 FADS1
AA_DGLA	rs192793035	11	61591915	1.23E-215	-0.1077	0.003436223	0.2595	0.854	A	G	FADS2 FADS1
AA_DGLA	rs7395229	11	61591911	1.06E-217	-0.1082	0.003435606	0.2625	0.8464	A	G	FADS2 FADS1
DGLA	rs968567	11	61595564	2.31E-172	0.09388	0.003354359	0.1666	0.8568	T	C	FADS2 FADS1
LA	rs174559	11	61581656	4.45E-28	0.03669	0.003339627	0.2647	0.9603	A	G	FADS2 FADS1
DPA_N3	rs28456	11	61589481	2.72E-08	-0.01856	0.003338836	0.2999	0.9391	G	A	FADS2 FADS1
LA	rs28456	11	61589481	1.45E-30	0.03795	0.003302413	0.2999	0.9391	G	A	FADS2 FADS1
DPA_N3	rs174556	11	61580635	1.37E-08	-0.01871	0.003295916	0.2949	0.9697	T	C	FADS2 FADS1
DPA_N3	rs174555	11	61579760	1.39E-08	-0.01868	0.003291781	0.295	0.9722	C	T	FADS2 FADS1
LA	rs57668028	11	61591995	1.38E-28	0.03642	0.003283547	0.3037	0.9155	G	GAA	FADS2 FADS1
DPA_N3	rs174560	11	61581764	4.08E-08	-0.01798	0.003276573	0.3042	0.9646	C	T	FADS2 FADS1
LA	rs174556	11	61580635	9.88E-31	0.03757	0.003259896	0.2949	0.9697	T	C	FADS2 FADS1
DPA_N3	rs174544	11	61567753	1.98E-08	-0.0183	0.003259605	0.2956	0.9902	A	C	FADS2 FADS1
LA	rs174555	11	61579760	9.29E-31	0.03754	0.003255783	0.295	0.9722	C	T	FADS2 FADS1
DPA_N3	rs174549	11	61571382	1.62E-08	-0.01832	0.003243123	0.2951	1	A	G	FADS2 FADS1
LA	rs174560	11	61581764	1.14E-30	0.0373	0.003239995	0.3042	0.9646	C	T	FADS2 FADS1
LA	rs5792235	11	61596322	2.91E-31	0.03762	0.003234795	0.3339	0.9222	C	CA	FADS2 FADS1
LA	rs3834458	11	61594920	1.87E-31	0.03767	0.00322861	0.332	0.9296	C	CT	FADS2 FADS1
LA	rs174568	11	61593816	1.71E-31	0.03767	0.003226516	0.332	0.9308	T	C	FADS2 FADS1
LA	rs174544	11	61567753	6.02E-31	0.03729	0.003223682	0.2956	0.9902	A	C	FADS2 FADS1
LA	rs99780	11	61596633	2.51E-30	0.03684	0.003219048	0.347	0.9137	T	C	FADS2 FADS1
LA	rs174549	11	61571382	5.62E-31	0.03713	0.003208198	0.2951	1	A	G	FADS2 FADS1
LA	rs174567	11	61593005	2.04E-31	0.03729	0.003198108	0.3425	0.9276	G	A	FADS2 FADS1
LA	rs174566	11	61592362	1.77E-31	0.03728	0.003193875	0.3424	0.9303	G	A	FADS2 FADS1
LA	rs35473591	11	61586328	4.50E-32	0.0376	0.003189684	0.332	0.953	CT	C	FADS2 FADS1
LA	rs174564	11	61588305	3.46E-32	0.03767	0.003189659	0.3373	0.943	G	A	FADS2 FADS1
LA	rs174562	11	61585144	3.87E-32	0.03757	0.003183681	0.3321	0.9569	G	A	FADS2 FADS1
LA	rs174548	11	61571348	6.17E-31	0.0368	0.003181884	0.3042	0.9992	G	C	FADS2 FADS1
LA	rs174551	11	61573684	6.37E-31	0.03665	0.003169666	0.3247	0.9779	C	T	FADS2 FADS1
LA	rs174554	11	61579463	2.22E-32	0.03738	0.003155085	0.3321	0.9743	G	A	FADS2 FADS1
LA	rs174553	11	61575158	1.82E-32	0.03728	0.003142296	0.3322	0.9829	G	A	FADS2 FADS1
AA_DGLA	rs174559	11	61581656	1.56E-242	-0.1042	0.003133068	0.2647	0.9603	A	G	FADS2 FADS1
LA	rs174545	11	61569306	1.76E-32	0.03702	0.003119619	0.3329	0.9971	G	C	FADS2 FADS1
LA	rs174550	11	61571478	1.41E-32	0.03706	0.003118164	0.3322	0.9978	C	T	FADS2 FADS1
LA	rs174546	11	61569830	1.69E-32	0.03701	0.003117897	0.3327	0.9982	T	C	FADS2 FADS1
AA	rs4564341	11	61573540	4.04E-23	-0.03087	0.0031172	0.07345	0.8912	T	C	FADS2 FADS1
LA	rs174547	11	61570783	1.59E-32	0.037	0.003115744	0.3326	1	C	T	FADS2 FADS1
AA_DGLA	rs28456	11	61589481	2.13E-240	-0.1028	0.003104791	0.2999	0.9391	G	A	FADS2 FADS1
AA_DGLA	rs57668028	11	61591995	2.05E-226	-0.0997	0.003103621	0.3037	0.9155	G	GAA	FADS2 FADS1
AA_DGLA	rs174556	11	61580635	6.40E-242	-0.1017	0.003061811	0.2949	0.9697	T	C	FADS2 FADS1
AA_DGLA	rs5792235	11	61596322	8.15E-229	-0.09875	0.003057723	0.3339	0.9222	C	CA	FADS2 FADS1
AA_DGLA	rs174555	11	61579760	4.11E-242	-0.1016	0.003057571	0.295	0.9722	C	T	FADS2 FADS1
AA_DGLA	rs3834458	11	61594920	1.72E-228	-0.09851	0.003052471	0.332	0.9296	C	CT	FADS2 FADS1
AA_DGLA	rs174568	11	61593816	7.89E-229	-0.09851	0.003050197	0.332	0.9308	T	C	FADS2 FADS1
AA_DGLA	rs99780	11	61596633	5.51E-223	-0.09723	0.00305013	0.347	0.9137	T	C	FADS2 FADS1
AA_DGLA	rs174560	11	61581764	1.00E-241	-0.1011	0.003044988	0.3042	0.9646	C	T	FADS2 FADS1
AA_DGLA	rs174544	11	61567753	5.77E-244	-0.101	0.003027849	0.2956	0.9902	A	C	FADS2 FADS1
AA_DGLA	rs174567	11	61593005	5.20E-229	-0.09767	0.003022981	0.3425	0.9276	G	A	FADS2 FADS1
AA_DGLA	rs174566	11	61592362	1.71E-229	-0.09763	0.00301853	0.3424	0.9303	G	A	FADS2 FADS1
AA_DGLA	rs174549	11	61571382	1.81E-243	-0.1004	0.003012952	0.2951	1	A	G	FADS2 FADS1
AA_DGLA	rs35473591	11	61586328	3.78E-233	-0.09815	0.003010508	0.332	0.953	CT	C	FADS2 FADS1
AA_DGLA	rs174564	11	61588305	3.30E-233	-0.09816	0.003010431	0.3373	0.943	G	A	FADS2 FADS1
AA_DGLA	rs174562	11	61585144	1.19E-233	-0.09805	0.003004169	0.3321	0.9569	G	A	FADS2 FADS1
AA_DGLA	rs174551	11	61573684	2.05E-232	-0.09737	0.002991335	0.3247	0.9779	C	T	FADS2 FADS1
AA_DGLA	rs174548	11	61571348	1.82E-243	-0.09956	0.002987769	0.3042	0.9992	G	C	FADS2 FADS1
AA_DGLA	rs174554	11	61579463	2.28E-235	-0.09748	0.0029757	0.3321	0.9743	G	A	FADS2 FADS1
AA_DGLA	rs174553	11	61575158	6.12E-236	-0.09716	0.002962303	0.3322	0.9829	G	A	FADS2 FADS1
AA_DGLA	rs174545	11	61569306	2.24E-236	-0.09653	0.002940346	0.3329	0.9971	G	C	FADS2 FADS1
AA_DGLA	rs174550	11	61571478	1.30E-236	-0.09655	0.002939475	0.3322	0.9978	C	T	FADS2 FADS1
AA_DGLA	rs174546	11	61569830	2.31E-236	-0.09649	0.002939217	0.3327	0.9982	T	C	FADS2 FADS1
AA_DGLA	rs174547	11	61570783	2.50E-236	-0.09643	0.002937599	0.3326	1	C	T	FADS2 FADS1
DGLA	rs7395229	11	61591911	5.79E-210	0.08789	0.002842186	0.2625	0.8464	A	G	FADS2 FADS1
DGLA	rs12226877	11	61591907	6.11E-210	0.08788	0.00284202	0.2633	0.8434	A	G	FADS2 FADS1
DGLA	rs192793035	11	61591915	3.90E-208	0.08748	0.002841453	0.2595	0.854	A	G	FADS2 FADS1
DGLA	rs174559	11	61581656	5.66E-236	0.08492	0.002588927	0.2647	0.9603	A	G	FADS2 FADS1
DGLA	rs28456	11	61589481	1.01E-224	0.08245	0.00257637	0.2999	0.9391	G	A	FADS2 FADS1
DGLA	rs57668028	11	61591995	1.38E-212	0.08008	0.00257343	0.3037	0.9155	G	GAA	FADS2 FADS1
DGLA	rs5792235	11	61596322	1.21E-205	0.07792	0.00254637	0.3339	0.9222	C	CA	FADS2 FADS1
DGLA	rs3834458	11	61594920	2.55E-205	0.07772	0.002541863	0.332	0.9296	C	CT	FADS2 FADS1
DGLA	rs174556	11	61580635	1.73E-226	0.08165	0.002541315	0.2949	0.9697	T	C	FADS2 FADS1
DGLA	rs174568	11	61593816	1.31E-205	0.07772	0.002540058	0.332	0.9308	T	C	FADS2 FADS1
DGLA	rs99780	11	61596633	4.75E-201	0.0768	0.002538583	0.347	0.9137	T	C	FADS2 FADS1
DGLA	rs174555	11	61579760	1.11E-226	0.08157	0.002537732	0.295	0.9722	C	T	FADS2 FADS1
DGLA	rs174560	11	61581764	3.77E-226	0.08111	0.002526407	0.3042	0.9646	C	T	FADS2 FADS1
DGLA	rs174567	11	61593005	7.13E-206	0.07708	0.002517503	0.3425	0.9276	G	A	FADS2 FADS1
DGLA	rs174566	11	61592362	2.80E-206	0.07704	0.002513694	0.3424	0.9303	G	A	FADS2 FADS1
DGLA	rs174544	11	61567753	1.32E-228	0.08107	0.002511438	0.2956	0.9902	A	C	FADS2 FADS1
DGLA	rs35473591	11	61586328	2.25E-209	0.07744	0.002507807	0.332	0.953	CT	C	FADS2 FADS1
DGLA	rs174564	11	61588305	3.66E-209	0.0774	0.002507793	0.3373	0.943	G	A	FADS2 FADS1
DGLA	rs174562	11	61585144	8.18E-210	0.07736	0.002502569	0.3321	0.9569	G	A	FADS2 FADS1
DGLA	rs174549	11	61571382	5.20E-228	0.08059	0.002499854	0.2951	1	A	G	FADS2 FADS1
DGLA	rs174551	11	61573684	8.26E-210	0.07698	0.002490301	0.3247	0.9779	C	T	FADS2 FADS1
DGLA	rs174548	11	61571348	9.34E-228	0.07989	0.002479535	0.3042	0.9992	G	C	FADS2 FADS1
DGLA	rs174554	11	61579463	2.50E-211	0.07691	0.002478993	0.3321	0.9743	G	A	FADS2 FADS1
DGLA	rs174553	11	61575158	7.86E-212	0.07666	0.002467969	0.3322	0.9829	G	A	FADS2 FADS1
DGLA	rs174545	11	61569306	3.34E-212	0.07616	0.0024497	0.3329	0.9971	G	C	FADS2 FADS1
DGLA	rs174550	11	61571478	2.01E-212	0.07618	0.002449055	0.3322	0.9978	C	T	FADS2 FADS1
DGLA	rs174546	11	61569830	3.59E-212	0.07612	0.002448597	0.3327	0.9982	T	C	FADS2 FADS1
DGLA	rs174547	11	61570783	4.08E-212	0.07607	0.00244731	0.3326	1	C	T	FADS2 FADS1
AA	rs174565	11	61591636	2.06E-32	-0.02804	0.002365539	0.1352	0.8588	G	C	FADS2 FADS1
OA_SA	rs28456	11	61589481	4.36E-09	0.01363	0.002321932	0.2999	0.9391	G	A	FADS2 FADS1
OA_SA	rs174556	11	61580635	3.92E-09	0.0135	0.00229298	0.2949	0.9697	T	C	FADS2 FADS1
OA_SA	rs174555	11	61579760	3.87E-09	0.01348	0.002288692	0.295	0.9722	C	T	FADS2 FADS1
OA_SA	rs174560	11	61581764	8.39E-09	0.01313	0.00227932	0.3042	0.9646	C	T	FADS2 FADS1
OA_SA	rs5792235	11	61596322	1.79E-10	0.0145	0.002273344	0.3339	0.9222	C	CA	FADS2 FADS1
OA_SA	rs3834458	11	61594920	1.93E-10	0.01445	0.002269582	0.332	0.9296	C	CT	FADS2 FADS1
OA_SA	rs174568	11	61593816	1.86E-10	0.01445	0.002267623	0.332	0.9308	T	C	FADS2 FADS1
OA_SA	rs174544	11	61567753	2.79E-09	0.01347	0.002266431	0.2956	0.9902	A	C	FADS2 FADS1
OA_SA	rs99780	11	61596633	2.08E-09	0.01356	0.00226332	0.347	0.9137	T	C	FADS2 FADS1
OA_SA	rs174549	11	61571382	3.25E-09	0.01335	0.002255679	0.2951	1	A	G	FADS2 FADS1
OA_SA	rs174567	11	61593005	5.00E-10	0.01398	0.002247923	0.3425	0.9276	G	A	FADS2 FADS1
OA_SA	rs174566	11	61592362	4.70E-10	0.01399	0.002245968	0.3424	0.9303	G	A	FADS2 FADS1
OA_SA	rs174564	11	61588305	1.18E-10	0.01445	0.002243312	0.3373	0.943	G	A	FADS2 FADS1
OA_SA	rs35473591	11	61586328	1.16E-10	0.01445	0.002242094	0.332	0.953	CT	C	FADS2 FADS1
OA_SA	rs174562	11	61585144	1.09E-10	0.01445	0.002239001	0.3321	0.9569	G	A	FADS2 FADS1
OA_SA	rs174548	11	61571348	6.34E-09	0.013	0.002238513	0.3042	0.9992	G	C	FADS2 FADS1
OA_SA	rs174551	11	61573684	1.36E-10	0.0143	0.002227113	0.3247	0.9779	C	T	FADS2 FADS1
OA_SA	rs174554	11	61579463	8.88E-11	0.01439	0.002218977	0.3321	0.9743	G	A	FADS2 FADS1
OA_SA	rs174553	11	61575158	8.20E-11	0.01435	0.002208738	0.3322	0.9829	G	A	FADS2 FADS1
AA	rs968567	11	61595564	4.74E-28	-0.0241	0.002194789	0.1666	0.8568	T	C	FADS2 FADS1
OA_SA	rs174545	11	61569306	7.22E-11	0.01429	0.00219303	0.3329	0.9971	G	C	FADS2 FADS1
OA_SA	rs174550	11	61571478	7.35E-11	0.01428	0.002192425	0.3322	0.9978	C	T	FADS2 FADS1
OA_SA	rs174546	11	61569830	7.10E-11	0.01429	0.002192205	0.3327	0.9982	T	C	FADS2 FADS1
OA_SA	rs174547	11	61570783	6.93E-11	0.01429	0.00219102	0.3326	1	C	T	FADS2 FADS1
AA	rs12226877	11	61591907	6.57E-59	-0.03017	0.00186422	0.2633	0.8434	A	G	FADS2 FADS1
AA	rs7395229	11	61591911	4.81E-59	-0.0302	0.001863869	0.2625	0.8464	A	G	FADS2 FADS1
AA	rs192793035	11	61591915	1.75E-58	-0.03003	0.001862538	0.2595	0.854	A	G	FADS2 FADS1
AA	rs174559	11	61581656	5.44E-63	-0.02873	0.001714983	0.2647	0.9603	A	G	FADS2 FADS1
AA	rs28456	11	61589481	9.29E-71	-0.03008	0.001691342	0.2999	0.9391	G	A	FADS2 FADS1
AA	rs57668028	11	61591995	1.47E-66	-0.02902	0.001683858	0.3037	0.9155	G	GAA	FADS2 FADS1
AA	rs174556	11	61580635	1.46E-70	-0.02966	0.001670116	0.2949	0.9697	T	C	FADS2 FADS1
AA	rs174555	11	61579760	1.37E-70	-0.02963	0.001668092	0.295	0.9722	C	T	FADS2 FADS1
AA	rs174560	11	61581764	1.70E-70	-0.02947	0.001660194	0.3042	0.9646	C	T	FADS2 FADS1
AA	rs5792235	11	61596322	4.00E-76	-0.03052	0.00165292	0.3339	0.9222	C	CA	FADS2 FADS1
AA	rs174544	11	61567753	1.07E-70	-0.02936	0.00165161	0.2956	0.9902	A	C	FADS2 FADS1
AA	rs3834458	11	61594920	3.81E-76	-0.03047	0.001649977	0.332	0.9296	C	CT	FADS2 FADS1
AA	rs174568	11	61593816	3.07E-76	-0.03047	0.001648931	0.332	0.9308	T	C	FADS2 FADS1
AA	rs99780	11	61596633	4.94E-74	-0.02997	0.001646482	0.347	0.9137	T	C	FADS2 FADS1
AA	rs174549	11	61571382	8.62E-71	-0.02924	0.001643723	0.2951	1	A	G	FADS2 FADS1
AA	rs174567	11	61593005	4.17E-76	-0.03018	0.001634706	0.3425	0.9276	G	A	FADS2 FADS1
AA	rs174566	11	61592362	3.06E-76	-0.03017	0.001632683	0.3424	0.9303	G	A	FADS2 FADS1
AA	rs174548	11	61571348	8.81E-71	-0.029	0.001630342	0.3042	0.9992	G	C	FADS2 FADS1
AA	rs35473591	11	61586328	2.29E-77	-0.03034	0.001629585	0.332	0.953	CT	C	FADS2 FADS1
AA	rs174564	11	61588305	8.13E-78	-0.03043	0.001629577	0.3373	0.943	G	A	FADS2 FADS1
AA	rs174562	11	61585144	1.72E-77	-0.03031	0.001626645	0.3321	0.9569	G	A	FADS2 FADS1
AA	rs174551	11	61573684	1.15E-75	-0.02982	0.001620034	0.3247	0.9779	C	T	FADS2 FADS1
AA	rs174554	11	61579463	6.74E-78	-0.03012	0.001612112	0.3321	0.9743	G	A	FADS2 FADS1
AA	rs174553	11	61575158	5.04E-78	-0.03002	0.00160543	0.3322	0.9829	G	A	FADS2 FADS1
AA	rs174545	11	61569306	4.99E-78	-0.0298	0.001593619	0.3329	0.9971	G	C	FADS2 FADS1
AA	rs174550	11	61571478	3.65E-78	-0.02982	0.001593266	0.3322	0.9978	C	T	FADS2 FADS1
AA	rs174546	11	61569830	4.70E-78	-0.02979	0.001592811	0.3327	0.9982	T	C	FADS2 FADS1
AA	rs174547	11	61570783	4.33E-78	-0.02978	0.001591909	0.3326	1	C	T	FADS2 FADS1
OA	rs7395229	11	61591911	9.70E-09	0.008297	0.00144651	0.2625	0.8464	A	G	FADS2 FADS1
OA	rs12226877	11	61591907	1.06E-08	0.008274	0.001446251	0.2633	0.8434	A	G	FADS2 FADS1
OA	rs192793035	11	61591915	1.03E-08	0.008273	0.001444885	0.2595	0.854	A	G	FADS2 FADS1
OA	rs28456	11	61589481	1.21E-09	0.00802	0.001319257	0.2999	0.9391	G	A	FADS2 FADS1
OA	rs174556	11	61580635	1.15E-09	0.007928	0.001302553	0.2949	0.9697	T	C	FADS2 FADS1
OA	rs174555	11	61579760	1.13E-09	0.007922	0.001300909	0.295	0.9722	C	T	FADS2 FADS1
OA	rs174560	11	61581764	3.15E-09	0.007671	0.001294947	0.3042	0.9646	C	T	FADS2 FADS1
OA	rs5792235	11	61596322	1.70E-10	0.008252	0.001292132	0.3339	0.9222	C	CA	FADS2 FADS1
OA	rs3834458	11	61594920	1.77E-10	0.00823	0.001289883	0.332	0.9296	C	CT	FADS2 FADS1
OA	rs174568	11	61593816	1.70E-10	0.008232	0.001289055	0.332	0.9308	T	C	FADS2 FADS1
OA	rs174544	11	61567753	8.01E-10	0.007916	0.001288238	0.2956	0.9902	A	C	FADS2 FADS1
OA	rs99780	11	61596633	1.45E-09	0.007781	0.001286199	0.347	0.9137	T	C	FADS2 FADS1
OA	rs174549	11	61571382	9.21E-10	0.00785	0.001282157	0.2951	1	A	G	FADS2 FADS1
OA	rs174567	11	61593005	5.16E-10	0.007942	0.001278018	0.3425	0.9276	G	A	FADS2 FADS1
OA	rs174566	11	61592362	4.87E-10	0.007943	0.001276365	0.3424	0.9303	G	A	FADS2 FADS1
OA	rs35473591	11	61586328	1.08E-10	0.008228	0.001274638	0.332	0.953	CT	C	FADS2 FADS1
OA	rs174564	11	61588305	1.06E-10	0.008232	0.001274586	0.3373	0.943	G	A	FADS2 FADS1
OA	rs174562	11	61585144	1.02E-10	0.008224	0.001272286	0.3321	0.9569	G	A	FADS2 FADS1
OA	rs174548	11	61571348	2.38E-09	0.007592	0.001271816	0.3042	0.9992	G	C	FADS2 FADS1
OA	rs174551	11	61573684	1.29E-10	0.008139	0.001266088	0.3247	0.9779	C	T	FADS2 FADS1
OA	rs174554	11	61579463	8.41E-11	0.008189	0.001261189	0.3321	0.9743	G	A	FADS2 FADS1
OA	rs174553	11	61575158	7.82E-11	0.008167	0.001255696	0.3322	0.9829	G	A	FADS2 FADS1
OA	rs174545	11	61569306	6.90E-11	0.008132	0.001246689	0.3329	0.9971	G	C	FADS2 FADS1
OA	rs174550	11	61571478	7.06E-11	0.008126	0.001246426	0.3322	0.9978	C	T	FADS2 FADS1
OA	rs174546	11	61569830	6.79E-11	0.008131	0.001246096	0.3327	0.9982	T	C	FADS2 FADS1
OA	rs174547	11	61570783	6.66E-11	0.00813	0.001245377	0.3326	1	C	T	FADS2 FADS1
DGLA_GLA	rs174462	11	61657666	1.31E-13	0.1548	0.02090465	0.1844	0.8749	A	G	FADS3
DGLA_GLA	rs174453	11	61645967	4.39E-17	0.1737	0.020673887	0.1966	0.8525	G	C	FADS3
DGLA_GLA	rs693672	11	61658629	2.39E-13	-0.1513	0.020654658	0.8076	0.8693	C	T	FADS3
DGLA_GLA	rs174451	11	61642763	3.83E-18	0.1653	0.01903534	0.2335	0.909	T	C	FADS3
DGLA_GLA	rs174454	11	61650747	4.10E-18	-0.1555	0.01792316	0.7417	0.9356	A	G	FADS3
DGLA_GLA	rs174466	11	61659296	4.92E-16	-0.1435	0.017686668	0.7342	0.9487	G	A	FADS3
DGLA_GLA	rs174634	11	61647387	1.57E-17	-0.1493	0.017519936	0.7275	0.9501	C	G	FADS3
DGLA_GLA	rs174635	11	61647427	1.72E-17	-0.149	0.017506424	0.7275	0.9509	G	T	FADS3
DGLA_GLA	rs174464	11	61657926	4.11E-16	-0.1413	0.017368927	0.7288	0.9716	G	A	FADS3
DGLA_GLA	rs174463	11	61657838	4.13E-16	-0.1412	0.017357451	0.7288	0.9726	A	G	FADS3
DGLA_GLA	rs200023750	11	61657589	1.53E-16	-0.143	0.017323983	0.7274	0.9732	T	TTC	FADS3
DGLA_GLA	rs68112215	11	61657592	1.52E-16	-0.143	0.01732349	0.7275	0.9721	T	TC	FADS3
DGLA_GLA	rs174461	11	61657401	4.36E-16	-0.1405	0.017285907	0.7287	0.9808	C	A	FADS3
DGLA_GLA	rs174459	11	61657050	4.48E-16	-0.1402	0.017255809	0.7286	0.984	T	C	FADS3
DGLA_GLA	rs174457	11	61656975	4.57E-16	-0.1399	0.017223717	0.7285	0.9881	C	T	FADS3
DGLA_GLA	rs1295988	11	61656658	4.81E-16	-0.1395	0.017187735	0.7287	0.9923	C	A	FADS3
DGLA_GLA	rs1151144	11	61656585	4.87E-16	-0.1394	0.017178813	0.7286	0.9933	C	T	FADS3
DGLA_GLA	rs1000778	11	61655305	3.71E-16	-0.1399	0.017170688	0.7283	0.9936	G	A	FADS3
DGLA_GLA	rs61262363	11	61656254	5.07E-16	-0.1391	0.017151869	0.7286	0.9974	TC	T	FADS3
DGLA_GLA	rs174456	11	61656182	5.05E-16	-0.139	0.017138726	0.7285	0.9987	A	C	FADS3
DGLA_GLA	rs174465	11	61658800	4.50E-20	-0.1554	0.016936723	0.6935	0.9503	T	C	FADS3
DGLA_GLA	rs174460	11	61657110	4.16E-20	-0.1542	0.016790369	0.693	0.9662	T	C	FADS3
DGLA_GLA	rs174458	11	61656995	4.26E-20	-0.1539	0.016762416	0.6929	0.9689	T	C	FADS3
DGLA_GLA	rs174450	11	61641542	3.86E-10	-0.1007	0.01608691	0.5307	0.9409	T	G	FADS3
DGLA_GLA	rs174455	11	61656117	1.76E-15	-0.1254	0.015759902	0.6343	0.9989	A	G	FADS3
AA_DGLA	rs174452	11	61645892	1.67E-09	0.03607	0.005984609	0.09389	0.7624	A	G	FADS3
DGLA_LA	rs174462	11	61657666	1.82E-32	0.06722	0.00566591	0.1844	0.8749	A	G	FADS3
DGLA_LA	rs693672	11	61658629	7.64E-31	-0.06467	0.005600582	0.8076	0.8693	C	T	FADS3
DGLA_LA	rs174453	11	61645967	9.94E-45	0.07831	0.005580841	0.1966	0.8525	G	C	FADS3
DGLA_LA	rs174451	11	61642763	8.28E-43	0.07054	0.005143364	0.2335	0.909	T	C	FADS3
DGLA	rs174452	11	61645892	2.15E-08	-0.02763	0.004934176	0.09389	0.7624	A	G	FADS3
DGLA_LA	rs174454	11	61650747	2.47E-33	-0.05854	0.004866092	0.7417	0.9356	A	G	FADS3
DGLA_LA	rs174466	11	61659296	6.54E-30	-0.0546	0.004805925	0.7342	0.9487	G	A	FADS3
DGLA_LA	rs174634	11	61647387	7.99E-32	-0.05587	0.004759139	0.7275	0.9501	C	G	FADS3
DGLA_LA	rs174635	11	61647427	9.42E-32	-0.05578	0.004757098	0.7275	0.9509	G	T	FADS3
DGLA_LA	rs174464	11	61657926	4.52E-29	-0.05284	0.004721675	0.7288	0.9716	G	A	FADS3
DGLA_LA	rs174463	11	61657838	4.52E-29	-0.05281	0.004718994	0.7288	0.9726	A	G	FADS3
DGLA_LA	rs68112215	11	61657592	1.16E-29	-0.05327	0.004709618	0.7275	0.9721	T	TC	FADS3
DGLA_LA	rs200023750	11	61657589	1.18E-29	-0.05324	0.004707466	0.7274	0.9732	T	TTC	FADS3
DGLA_LA	rs174461	11	61657401	4.94E-29	-0.05256	0.004699997	0.7287	0.9808	C	A	FADS3
DGLA_LA	rs174459	11	61657050	5.13E-29	-0.05245	0.004691559	0.7286	0.984	T	C	FADS3
DGLA_LA	rs174457	11	61656975	5.25E-29	-0.05233	0.004681677	0.7285	0.9881	C	T	FADS3
DGLA_LA	rs1295988	11	61656658	5.16E-29	-0.05223	0.004672075	0.7287	0.9923	C	A	FADS3
DGLA_LA	rs1151144	11	61656585	5.19E-29	-0.0522	0.004669664	0.7286	0.9933	C	T	FADS3
DGLA_LA	rs1000778	11	61655305	2.99E-29	-0.0524	0.004667147	0.7283	0.9936	G	A	FADS3
DGLA_LA	rs61262363	11	61656254	5.34E-29	-0.05209	0.004660877	0.7286	0.9974	TC	T	FADS3
DGLA_LA	rs174456	11	61656182	5.44E-29	-0.05204	0.004657028	0.7285	0.9987	A	C	FADS3
DGLA_LA	rs174465	11	61658800	6.73E-30	-0.05237	0.00461067	0.6935	0.9503	T	C	FADS3
DGLA_LA	rs174460	11	61657110	8.97E-30	-0.0518	0.004570583	0.693	0.9662	T	C	FADS3
DGLA_LA	rs174458	11	61656995	8.87E-30	-0.05172	0.004563141	0.6929	0.9689	T	C	FADS3
DGLA_LA	rs174450	11	61641542	7.10E-18	-0.03775	0.004382792	0.5307	0.9409	T	G	FADS3
DGLA_LA	rs174455	11	61656117	1.70E-24	-0.04384	0.004291637	0.6343	0.9989	A	G	FADS3
DPAN6_AA	rs174451	11	61642763	2.99E-08	0.02285	0.004123175	0.2335	0.909	T	C	FADS3
AA_DGLA	rs174462	11	61657666	2.43E-59	-0.06506	0.004004978	0.1844	0.8749	A	G	FADS3
EDA	rs174465	11	61658800	1.03E-10	-0.02581	0.003994003	0.6935	0.9503	T	C	FADS3
AA_DGLA	rs693672	11	61658629	1.86E-54	0.06161	0.003964609	0.8076	0.8693	C	T	FADS3
EDA	rs174460	11	61657110	1.15E-10	-0.02551	0.003957216	0.693	0.9662	T	C	FADS3
EDA	rs174458	11	61656995	1.18E-10	-0.02546	0.003951865	0.6929	0.9689	T	C	FADS3
AA_DGLA	rs174453	11	61645967	1.07E-74	-0.07202	0.003938556	0.1966	0.8525	G	C	FADS3
EDA	rs174450	11	61641542	1.54E-10	-0.02414	0.003771308	0.5307	0.9409	T	G	FADS3
EDA	rs174455	11	61656117	5.47E-11	-0.02433	0.00371029	0.6343	0.9989	A	G	FADS3
AA_DGLA	rs174451	11	61642763	1.03E-73	-0.06591	0.003628931	0.2335	0.909	T	C	FADS3
LA	rs174451	11	61642763	1.21E-08	0.02057	0.003609573	0.2335	0.909	T	C	FADS3
AA_DGLA	rs174454	11	61650747	1.37E-64	0.05824	0.003431936	0.7417	0.9356	A	G	FADS3
LA	rs174454	11	61650747	2.02E-09	-0.02038	0.003399007	0.7417	0.9356	A	G	FADS3
AA_DGLA	rs174466	11	61659296	7.74E-56	0.05349	0.003397814	0.7342	0.9487	G	A	FADS3
AA_DGLA	rs174634	11	61647387	3.22E-59	0.05457	0.003362789	0.7275	0.9501	C	G	FADS3
AA_DGLA	rs174635	11	61647427	4.42E-59	0.05448	0.003361293	0.7275	0.9509	G	T	FADS3
LA	rs174466	11	61659296	4.69E-08	-0.01832	0.003353665	0.7342	0.9487	G	A	FADS3
AA_DGLA	rs174464	11	61657926	5.97E-54	0.05166	0.003340429	0.7288	0.9716	G	A	FADS3
AA_DGLA	rs174463	11	61657838	6.00E-54	0.05163	0.003338554	0.7288	0.9726	A	G	FADS3
AA_DGLA	rs68112215	11	61657592	3.34E-55	0.05213	0.003331071	0.7275	0.9721	T	TC	FADS3
AA_DGLA	rs200023750	11	61657589	3.43E-55	0.0521	0.003329498	0.7274	0.9732	T	TTC	FADS3
AA_DGLA	rs174461	11	61657401	6.84E-54	0.05139	0.003324858	0.7287	0.9808	C	A	FADS3
LA	rs174634	11	61647387	2.65E-08	-0.01848	0.003322037	0.7275	0.9501	C	G	FADS3
LA	rs174635	11	61647427	2.74E-08	-0.01846	0.003321879	0.7275	0.9509	G	T	FADS3
AA_DGLA	rs174459	11	61657050	7.41E-54	0.05129	0.003319498	0.7286	0.984	T	C	FADS3
AA_DGLA	rs174457	11	61656975	7.65E-54	0.05117	0.003312174	0.7285	0.9881	C	T	FADS3
AA_DGLA	rs1295988	11	61656658	8.11E-54	0.05106	0.003305847	0.7287	0.9923	C	A	FADS3
AA_DGLA	rs1151144	11	61656585	8.18E-54	0.05103	0.00330403	0.7286	0.9933	C	T	FADS3
AA_DGLA	rs1000778	11	61655305	3.04E-54	0.0512	0.003301429	0.7283	0.9936	G	A	FADS3
DGLA	rs174462	11	61657666	2.24E-59	0.05363	0.003300349	0.1844	0.8749	A	G	FADS3
AA_DGLA	rs61262363	11	61656254	8.49E-54	0.05092	0.003297419	0.7286	0.9974	TC	T	FADS3
AA_DGLA	rs174456	11	61656182	8.96E-54	0.05087	0.003294926	0.7285	0.9987	A	C	FADS3
DGLA	rs693672	11	61658629	1.21E-54	-0.05085	0.003266371	0.8076	0.8693	C	T	FADS3
AA_DGLA	rs174465	11	61658800	2.63E-61	0.05372	0.003251794	0.6935	0.9503	T	C	FADS3
DGLA	rs174453	11	61645967	8.39E-78	0.06051	0.003240706	0.1966	0.8525	G	C	FADS3
AA_DGLA	rs174460	11	61657110	4.61E-61	0.05314	0.003223303	0.693	0.9662	T	C	FADS3
AA_DGLA	rs174458	11	61656995	4.63E-61	0.05306	0.003218502	0.6929	0.9689	T	C	FADS3
LA	rs174465	11	61658800	6.51E-10	-0.01986	0.003214824	0.6935	0.9503	T	C	FADS3
LA	rs174460	11	61657110	7.74E-10	-0.01959	0.003185267	0.693	0.9662	T	C	FADS3
LA	rs174458	11	61656995	7.95E-10	-0.01955	0.003180981	0.6929	0.9689	T	C	FADS3
AA_DGLA	rs174450	11	61641542	7.35E-43	0.04255	0.003100543	0.5307	0.9409	T	G	FADS3
LA	rs174450	11	61641542	1.16E-08	-0.01734	0.003038779	0.5307	0.9409	T	G	FADS3
AA_DGLA	rs174455	11	61656117	6.49E-54	0.04683	0.003029162	0.6343	0.9989	A	G	FADS3
DGLA	rs174451	11	61642763	3.73E-76	0.05516	0.002986782	0.2335	0.909	T	C	FADS3
LA	rs174455	11	61656117	1.82E-09	-0.01794	0.002983394	0.6343	0.9989	A	G	FADS3
DGLA	rs174454	11	61650747	2.04E-63	-0.04757	0.002829743	0.7417	0.9356	A	G	FADS3
DGLA	rs174466	11	61659296	2.70E-55	-0.04387	0.002800842	0.7342	0.9487	G	A	FADS3
DGLA	rs174634	11	61647387	1.21E-58	-0.04475	0.00277157	0.7275	0.9501	C	G	FADS3
DGLA	rs174635	11	61647427	1.67E-58	-0.04468	0.002770641	0.7275	0.9509	G	T	FADS3
DGLA	rs174464	11	61657926	2.20E-53	-0.04235	0.002753427	0.7288	0.9716	G	A	FADS3
DGLA	rs174463	11	61657838	2.24E-53	-0.04233	0.002752304	0.7288	0.9726	A	G	FADS3
DGLA	rs68112215	11	61657592	1.24E-54	-0.04274	0.002745708	0.7275	0.9721	T	TC	FADS3
DGLA	rs200023750	11	61657589	1.28E-54	-0.04271	0.002744166	0.7274	0.9732	T	TTC	FADS3
DGLA	rs174461	11	61657401	2.73E-53	-0.04211	0.0027403	0.7287	0.9808	C	A	FADS3
DGLA	rs174459	11	61657050	3.03E-53	-0.04203	0.002736295	0.7286	0.984	T	C	FADS3
DGLA	rs174457	11	61656975	3.23E-53	-0.04193	0.00273054	0.7285	0.9881	C	T	FADS3
DGLA	rs1295988	11	61656658	3.47E-53	-0.04183	0.002724835	0.7287	0.9923	C	A	FADS3
DGLA	rs1151144	11	61656585	3.53E-53	-0.0418	0.002723088	0.7286	0.9933	C	T	FADS3
DGLA	rs1000778	11	61655305	1.30E-53	-0.04195	0.002721422	0.7283	0.9936	G	A	FADS3
DGLA	rs61262363	11	61656254	3.74E-53	-0.04171	0.002717886	0.7286	0.9974	TC	T	FADS3
DGLA	rs174456	11	61656182	4.03E-53	-0.04167	0.002716126	0.7285	0.9987	A	C	FADS3
DGLA	rs174465	11	61658800	5.13E-59	-0.04345	0.002682276	0.6935	0.9503	T	C	FADS3
DGLA	rs174460	11	61657110	1.09E-58	-0.04295	0.002658989	0.693	0.9662	T	C	FADS3
DGLA	rs174458	11	61656995	1.12E-58	-0.04289	0.002655551	0.6929	0.9689	T	C	FADS3
DGLA	rs174450	11	61641542	1.21E-37	-0.03285	0.002561664	0.5307	0.9409	T	G	FADS3
DGLA	rs174455	11	61656117	1.02E-49	-0.03708	0.002501272	0.6343	0.9989	A	G	FADS3
AA	rs174462	11	61657666	5.37E-18	-0.01778	0.002056632	0.1844	0.8749	A	G	FADS3
AA	rs174453	11	61645967	2.16E-18	-0.01783	0.002038063	0.1966	0.8525	G	C	FADS3
AA	rs693672	11	61658629	1.66E-16	0.01676	0.00203295	0.8076	0.8693	C	T	FADS3
AA	rs174451	11	61642763	1.39E-18	-0.01651	0.001876464	0.2335	0.909	T	C	FADS3
AA	rs174454	11	61650747	1.29E-20	0.01643	0.001764968	0.7417	0.9356	A	G	FADS3
AA	rs174466	11	61659296	1.03E-17	0.01494	0.001743112	0.7342	0.9487	G	A	FADS3
AA	rs174635	11	61647427	1.88E-18	0.01513	0.001726329	0.7275	0.9509	G	T	FADS3
AA	rs174634	11	61647387	1.78E-18	0.01514	0.001726294	0.7275	0.9501	C	G	FADS3
AA	rs174464	11	61657926	2.23E-17	0.01452	0.001712034	0.7288	0.9716	G	A	FADS3
AA	rs174463	11	61657838	2.22E-17	0.01451	0.001710697	0.7288	0.9726	A	G	FADS3
AA	rs68112215	11	61657592	1.12E-17	0.01462	0.001707705	0.7275	0.9721	T	TC	FADS3
AA	rs200023750	11	61657589	1.12E-17	0.01461	0.001706557	0.7274	0.9732	T	TTC	FADS3
AA	rs174461	11	61657401	2.17E-17	0.01446	0.001704268	0.7287	0.9808	C	A	FADS3
AA	rs174459	11	61657050	2.17E-17	0.01443	0.001700797	0.7286	0.984	T	C	FADS3
AA	rs174457	11	61656975	2.14E-17	0.0144	0.001696894	0.7285	0.9881	C	T	FADS3
AA	rs1295988	11	61656658	2.10E-17	0.01438	0.001694099	0.7287	0.9923	C	A	FADS3
AA	rs1151144	11	61656585	2.09E-17	0.01437	0.001692821	0.7286	0.9933	C	T	FADS3
AA	rs1000778	11	61655305	1.75E-17	0.0144	0.001692215	0.7283	0.9936	G	A	FADS3
AA	rs61262363	11	61656254	2.08E-17	0.01435	0.001690343	0.7286	0.9974	TC	T	FADS3
AA	rs174456	11	61656182	2.07E-17	0.01434	0.001689109	0.7285	0.9987	A	C	FADS3
AA	rs174465	11	61658800	1.69E-21	0.01589	0.00166864	0.6935	0.9503	T	C	FADS3
AA	rs174460	11	61657110	1.66E-21	0.01576	0.001654708	0.693	0.9662	T	C	FADS3
AA	rs174458	11	61656995	1.62E-21	0.01574	0.001652192	0.6929	0.9689	T	C	FADS3
AA	rs174450	11	61641542	6.91E-20	0.01441	0.001578477	0.5307	0.9409	T	G	FADS3
AA	rs174455	11	61656117	5.20E-22	0.01494	0.001549119	0.6343	0.9989	A	G	FADS3
GLA	rs4246215	11	61564299	1.85E-08	-0.1058	0.018806057	0.3494	0.9595	T	G	FEN1 FADS2
GLA_LA	rs4246215	11	61564299	1.31E-17	-0.1559	0.018249459	0.3494	0.9595	T	G	FEN1 FADS2
DGLA_GLA	rs4246215	11	61564299	2.61E-55	0.2571	0.016411995	0.3494	0.9595	T	G	FEN1 FADS2
POA_PA_GLA_LA	rs4246215	11	61564299	1.05E-28	0.1544	0.013889815	0.3494	0.9595	T	G	FEN1 FADS2
DGLA_LA	rs4246215	11	61564299	2.67E-83	0.08564	0.004429025	0.3494	0.9595	T	G	FEN1 FADS2
DTA	rs4246215	11	61564299	4.25E-15	-0.03348	0.004266341	0.3494	0.9595	T	G	FEN1 FADS2
EDA	rs4246215	11	61564299	1.83E-37	0.04971	0.003886173	0.3494	0.9595	T	G	FEN1 FADS2
DPAN6_AA	rs4246215	11	61564299	3.02E-12	0.0252	0.003612	0.3494	0.9595	T	G	FEN1 FADS2
LA	rs4246215	11	61564299	7.01E-33	0.03741	0.003132206	0.3494	0.9595	T	G	FEN1 FADS2
AA_DGLA	rs4246215	11	61564299	6.04E-222	-0.09454	0.002972752	0.3494	0.9595	T	G	FEN1 FADS2
DGLA	rs4246215	11	61564299	1.59E-199	0.07459	0.002475041	0.3494	0.9595	T	G	FEN1 FADS2
OA_SA	rs4246215	11	61564299	1.11E-09	0.01343	0.002204214	0.3494	0.9595	T	G	FEN1 FADS2
AA	rs4246215	11	61564299	6.06E-74	-0.02918	0.00160407	0.3494	0.9595	T	G	FEN1 FADS2
OA	rs4246215	11	61564299	1.12E-09	0.007633	0.001252952	0.3494	0.9595	T	G	FEN1 FADS2
DGLA_LA	rs2019413	11	61733600	7.51E-09	0.03009	0.005206711	0.2337	0.925	C	G	FTH1
AA_DGLA	rs2019413	11	61733600	6.90E-18	-0.03198	0.003711482	0.2337	0.925	C	G	FTH1
DGLA	rs2019413	11	61733600	3.79E-17	0.02576	0.003059655	0.2337	0.925	C	G	FTH1
DTA_AA	rs9399136	6	135402339	4.27E-09	0.01337	0.002276418	0.2386	0.9643	C	T	HBS1L
DTA_AA	rs1331309	6	135406178	3.42E-09	0.01332	0.002253732	0.2404	0.9808	G	T	HBS1L
DTA_AA	rs9376090	6	135411228	3.51E-09	0.01331	0.002253638	0.2398	0.9804	C	T	HBS1L
DTA_AA	rs66650371	6	135418632	8.38E-09	0.01298	0.002253225	0.2413	0.9777	T	TTAC	HBS1L
DTA_AA	rs35786788	6	135419042	9.11E-09	0.01294	0.002251762	0.2433	0.9754	A	G	HBS1L
DTA_AA	rs9399137	6	135419018	8.96E-09	0.01294	0.002250721	0.2433	0.9755	C	T	HBS1L
DTA_AA	rs7776054	6	135418916	1.43E-08	0.01275	0.002248916	0.2447	0.9754	G	A	HBS1L
DTA_AA	rs9376091	6	135419636	2.15E-08	0.01259	0.002248295	0.2454	0.9742	T	C	HBS1L
DTA_AA	rs9389268	6	135419631	2.14E-08	0.01259	0.00224797	0.2453	0.9745	G	A	HBS1L
DTA_AA	rs34164109	6	135421176	3.10E-08	0.01244	0.002247143	0.245	0.9754	T	C	HBS1L
DTA_AA	rs9402685	6	135419688	2.00E-08	0.01261	0.002247109	0.2458	0.973	C	T	HBS1L
LA	rs4394918	12	7110335	1.52E-22	0.06131	0.006275439	0.05636	0.9936	A	C	LPCAT3 C1S
LA	rs61433395	12	7111088	1.53E-22	0.06125	0.006269938	0.05639	0.9955	A	G	LPCAT3 C1S
LA	rs58740942	12	7111116	1.54E-22	0.06124	0.006269126	0.05639	0.9959	G	A	LPCAT3 C1S
LA	rs73264656	12	7112272	1.54E-22	0.06121	0.00626597	0.05641	0.9971	T	C	LPCAT3 C1S
LA	rs73264658	12	7112453	1.54E-22	0.0612	0.006264946	0.05641	0.9973	A	G	LPCAT3 C1S
LA	rs73264668	12	7120817	1.53E-22	0.06119	0.006263838	0.05642	0.9984	G	A	LPCAT3 C1S
LA	rs73264665	12	7118319	1.54E-22	0.06117	0.006262255	0.05643	0.9987	G	A	LPCAT3 C1S
LA	rs148384981	12	7114673	1.55E-22	0.06116	0.006261273	0.05643	0.9992	C	CT	LPCAT3 C1S
LA	rs16928105	12	7114196	1.55E-22	0.06115	0.006260501	0.05643	0.9994	T	C	LPCAT3 C1S
LA	rs111676401	12	7114409	1.55E-22	0.06115	0.006260376	0.05643	0.9993	T	C	LPCAT3 C1S
LA	rs16933023	12	7107348	6.98E-20	0.04949	0.00542181	0.07762	0.965	G	C	LPCAT3 C1S
LA	rs12580233	12	7124522	8.35E-20	0.04908	0.005388336	0.07894	0.9626	C	T	LPCAT3 C1S
LA	rs12579960	12	7124347	8.59E-20	0.049	0.005381385	0.07897	0.9646	G	A	LPCAT3 C1S
LA	rs73264659	12	7113976	7.22E-20	0.0488	0.005348381	0.07855	0.9813	T	C	LPCAT3 C1S
LA	rs12578175	12	7118357	7.23E-20	0.04879	0.005347364	0.07853	0.9815	G	T	LPCAT3 C1S
LA	rs58845597	12	7120942	2.01E-19	0.04736	0.005254825	0.08091	0.9906	C	T	LPCAT3 C1S
LA	rs7311050	12	7120836	1.76E-19	0.04743	0.005254222	0.08002	1	T	C	LPCAT3 C1S
LA	rs34962575	12	7114074	2.19E-19	0.04722	0.005244676	0.08041	1	G	T	LPCAT3 C1S
LA	rs60015123	12	7112902	9.44E-21	0.04867	0.005209729	0.08645	0.9535	C	T	LPCAT3 C1S
LA	rs7952839	12	7110571	9.36E-21	0.04866	0.005208157	0.08667	0.9517	A	G	LPCAT3 C1S
LA	rs112052022	12	7119687	8.63E-11	0.02885	0.004445856	0.2465	0.5581	CTTTAAGAAAG	C	LPCAT3 C1S
OA_SA	rs4394918	12	7110335	2.42E-18	-0.03823	0.004376189	0.05636	0.9936	A	C	LPCAT3 C1S
OA_SA	rs61433395	12	7111088	2.53E-18	-0.03817	0.004371973	0.05639	0.9955	A	G	LPCAT3 C1S
OA_SA	rs58740942	12	7111116	2.56E-18	-0.03816	0.004371318	0.05639	0.9959	G	A	LPCAT3 C1S
OA_SA	rs73264656	12	7112272	2.63E-18	-0.03813	0.004369605	0.05641	0.9971	T	C	LPCAT3 C1S
OA_SA	rs73264658	12	7112453	2.64E-18	-0.03812	0.004368545	0.05641	0.9973	A	G	LPCAT3 C1S
[truncated: 1,145 more rows]
