# Supplementary material for: A genome-wide association study of red-blood cell fatty acids and ratios incorporating dietary covariates: Framingham Heart Study Offspring Cohort
Source: PLoS One. 2018 Apr 13;13(4):e0194882. doi: 10.1371/journal.pone.0194882 (PMC5898718; doi:10.1371/journal.pone.0194882)
Supplement: S5 Table — (XLSX) [file pone.0194882.s005.xlsx]

## Sheet: GeneTestResults
# genetic data is from genome build grch37
FA.or.Ratio	gene_GRCh37.p13	chr	bp.start	bp.end	Gates.pval	num.snps	snp_pvals
AA	PCOLCE2	3	142645517	142661376	5.71978e-10	49	rs181888348 : 0.697970968149379; rs57967470 : 0.65924308209976; rs1457685 : 0.674705407533595; rs2581631 : 0.973174923616606; rs76041099 : 0.788723772246376; rs2707977 : 0.639922209780259; rs16852846 : 0.850682974987921; rs9860003 : 0.899807470163548; 3:142647530_C/CT : 0.653029938547182; rs2608074 : 0.832203807510759; rs9847466 : 0.993776440054613; rs111629129 : 0.829570837295737; rs11709868 : 7…
DHA_DPAN3	SYCP2L.segment2	6	10889154	10979018	1.04207e-16	236	rs28600071 : 0.0847343894121563; rs28698771 : 0.0922283334209397; rs35126712 : 0.0472090596469345; rs35549065 : 0.0787581901297274; rs10946843 : 0.0387105547941688; rs2153160 : 0.106324533911752; rs12523744 : 0.00207453936147405; rs9368446 : 0.0283551687184012; rs9366664 : 0.00351458544863308; rs946350 : 0.00366454314896727; rs946351 : 0.0219351682541683; rs200860554 : 0.00457358443897137; rs9368…
DPA_N3	SYCP2L.segment2	6	10889154	10979018	8.57088e-09	236	rs28600071 : 0.158602152325628; rs28698771 : 0.156282766102973; rs35126712 : 0.0841199218281628; rs35549065 : 0.148895355359278; rs10946843 : 0.503078057187554; rs2153160 : 0.179441262370147; rs12523744 : 0.0802194792622987; rs9368446 : 0.225417020856766; rs9366664 : 0.0622467913900083; rs946350 : 0.0695500864415659; rs946351 : 0.281763772928103; rs200860554 : 0.0555418745192215; rs9368452 : 0.22…
DHA	ELOVL2	6	10980992	11044547	1.13953e-06	107	rs8523 : 1.6899003290371e-06; rs17606561 : 9.05042941680316e-07; rs1225737 : 1.07101573679975e-05; rs3734397 : 0.175024840962742; rs3734398 : 1.54120449930871e-06; rs4532436 : 2.28731920325128e-06; rs9379992 : 3.02539450913166e-06; rs61382946 : 0.373855245312019; rs4318875 : 0.361289400101748; rs146632589 : 1.58917959209837e-06; rs9461394 : 0.397380062514044; rs3929875 : 0.380198512345127; rs1219…
DHA_DPAN3	ELOVL2	6	10980992	11044547	2.33837e-18	107	rs8523 : 8.99951571875803e-19; rs17606561 : 2.37305056828184e-17; rs1225737 : 2.19338649305794e-17; rs3734397 : 0.000189877479744388; rs3734398 : 1.45135040930286e-19; rs4532436 : 9.34504123695114e-19; rs9379992 : 1.46845304855715e-18; rs61382946 : 0.0274690839880601; rs4318875 : 0.015281571355403; rs146632589 : 2.84830326445843e-17; rs9461394 : 0.0132600984531166; rs3929875 : 0.0296696123332869;…
DPA_N3	ELOVL2	6	10980992	11044547	4.66267e-10	107	rs8523 : 1.60627644345127e-10; rs17606561 : 1.88299387716025e-08; rs1225737 : 1.40064611817626e-10; rs3734397 : 0.000234745395309612; rs3734398 : 2.89397125179992e-11; rs4532436 : 9.87673457782569e-11; rs9379992 : 9.64099049604075e-11; rs61382946 : 0.0400693580578085; rs4318875 : 0.0177528702069922; rs146632589 : 9.39342975366982e-09; rs9461394 : 0.0108636575451732; rs3929875 : 0.0430829695585758…
DHA	ELOVL2-AS1	6	11043757	11078459	1.56186e-06	57	rs9468308 : 2.6996629821259e-06; rs9468309 : 0.813631510748079; rs56074859 : 0.786769754840859; rs115367234 : 2.46274637193073e-06; rs116791572 : 0.439315938581031; rs9295763 : 1.43243926808154e-05; rs9295764 : 1.43948899380032e-05; rs1812685 : 1.63100446163562e-05; rs6920155 : 1.36727892397425e-05; rs147535679 : 1.47550325885704e-07; rs2147041 : 2.16609267498713e-05; rs4601123 : 1.91726307249595…
DHA_DPAN3	ELOVL2-AS1	6	11043757	11078459	1.00562e-17	57	rs9468308 : 2.85124960185061e-16; rs9468309 : 0.197522896392888; rs56074859 : 0.215287434249593; rs115367234 : 1.18595963829205e-17; rs116791572 : 0.0729745365780774; rs9295763 : 1.58188887413722e-16; rs9295764 : 1.61394680119416e-16; rs1812685 : 2.51446855986839e-16; rs6920155 : 2.98391526172211e-16; rs147535679 : 9.50021725977663e-19; rs2147041 : 5.65738020469363e-16; rs4601123 : 1.790405856163…
DPA_N3	ELOVL2-AS1	6	11043757	11078459	6.57221e-09	57	rs9468308 : 3.82273671598156e-08; rs9468309 : 0.0971818907278491; rs56074859 : 0.12931659961738; rs115367234 : 1.42477280053536e-09; rs116791572 : 0.0973428015233341; rs9295763 : 7.00941174852471e-10; rs9295764 : 7.09107316670971e-10; rs1812685 : 8.86730338364291e-10; rs6920155 : 1.6490912791721e-09; rs147535679 : 1.5869492915518e-08; rs2147041 : 1.21193707754821e-09; rs4601123 : 1.92360948675077…
DTA_AA	HBS1L.segment2	6	135349635	135424179	7.72899e-08	141	rs139114703 : 0.000259706555373508; rs4896128 : 0.000260814137677028; rs4896129 : 0.000259413100013032; rs987690 : 0.0218397654846371; rs147347424 : 0.0215666034132306; rs7750574 : 0.000257838986320954; rs7750300 : 0.0212842144484313; rs9376083 : 0.0465930169434494; rs1590975 : 0.0162787567286726; rs6569988 : 0.0217525289715579; rs72972197 : 0.618457212609917; rs6919862 : 0.0259001592646189; rs93…
OA_POA	PKD2L1	10	102047903	102090243	4.85919e-07	90	rs1809105 : 0.20467058729047; rs3978773 : 0.786781949157686; rs71488054 : 0.0391243952787591; rs6584356 : 0.0494681813574304; rs6584357 : 0.0396219692192329; rs2242053 : 0.208144701408217; rs2242052 : 0.208353464211572; rs71488055 : 0.0494984068866919; rs5787377 : 0.208919888227149; 10:102050972_G/GT : 0.207035102092188; 10:102050973_G/GT : 0.208044813037376; rs35423189 : 0.0492324513917943; rs11…
POA	PKD2L1	10	102047903	102090243	6.86432e-07	90	rs1809105 : 0.272784981651666; rs3978773 : 0.845515139770061; rs71488054 : 0.0677213394274566; rs6584356 : 0.086067752408469; rs6584357 : 0.068444807276924; rs2242053 : 0.276609104330807; rs2242052 : 0.276847272281474; rs71488055 : 0.0860644885779081; rs5787377 : 0.27745502747917; 10:102050972_G/GT : 0.275232585003478; 10:102050973_G/GT : 0.276445543960417; rs35423189 : 0.0852880564564892; rs1119…
POA_PA	PKD2L1	10	102047903	102090243	8.84363e-08	90	rs1809105 : 0.257015189417612; rs3978773 : 0.907372457577888; rs71488054 : 0.0561883155988554; rs6584356 : 0.0721703655840893; rs6584357 : 0.0569148637801378; rs2242053 : 0.261046674678594; rs2242052 : 0.26127772730075; rs71488055 : 0.0721427230479984; rs5787377 : 0.261701588491442; 10:102050972_G/GT : 0.259361446316305; 10:102050973_G/GT : 0.260776031418388; rs35423189 : 0.0712346579353781; rs11…
AA_DGLA	SYT7	11	61282785	61348620	1.14531e-13	24	rs72914250 : 0.0615435932570343; rs2908206 : 0.00288844932489169; rs3019202 : 0.00189868607359726; rs2924438 : 0.00550212053839007; rs7943167 : 0.00111386959475793; rs7942897 : 0.000464378375488413; rs3862736 : 0.000707261472742853; rs10897167 : 0.000672490609829629; rs73496248 : 5.71617095879613e-06; rs11230735 : 3.30525502612597e-08; rs3018736 : 0.725753025989976; rs1794072 : 0.863482941349806;…
DGLA	SYT7	11	61282785	61348620	1.26487e-11	24	rs72914250 : 0.105300314745394; rs2908206 : 0.000693910974033492; rs3019202 : 0.000395696610633119; rs2924438 : 0.00178498826889342; rs7943167 : 0.000152523817156871; rs7942897 : 7.50489859382427e-05; rs3862736 : 0.000146008988138288; rs10897167 : 0.000158917813029354; rs73496248 : 0.00012168529728124; rs11230735 : 1.35432869350151e-06; rs3018736 : 0.632659252855002; rs1794072 : 0.894886737004606…
AA_DGLA	RP11-855O10.2	11	61355966	61375022	3.21634e-11	10	rs202044282 : 0.00262621134401943; rs198764 : 0.2027163089482; rs11230749 : 6.1235925897575e-12; rs11286955 : 0.815860787408966; rs1617300 : 0.845030289171457; rs1624931 : 0.915179337775255; rs1639892 : 0.811547055684587; rs174868 : 0.763997899440681; rs198739 : 2.23678663810964e-07; rs198740 : 0.182009738540923
DGLA	RP11-855O10.2	11	61355966	61375022	1.42111e-10	10	rs202044282 : 0.00153477551426373; rs198764 : 0.450719218124088; rs11230749 : 2.70564355218465e-11; rs11286955 : 0.926698939192018; rs1617300 : 0.8831300941673; rs1624931 : 0.962715506601599; rs1639892 : 0.857216186865987; rs174868 : 0.857090954713374; rs198739 : 5.46762865360679e-07; rs198740 : 0.384797127290534
AA	RPLP0P2	11	61382508	61406921	2.34253e-09	31	rs11230753 : 0.00468994776998928; rs150316628 : 0.0335988788674381; rs12807999 : 0.0104453409197673; rs198749 : 0.241662868277984; rs198750 : 0.20534678134032; rs198751 : 0.205915787958819; rs198752 : 0.207594733263887; rs198753 : 0.205811327970365; rs198754 : 0.207596746425104; rs169167 : 0.243775450353657; rs198756 : 0.247282475162128; rs72914292 : 0.740790646383459; rs1495941 : 0.1037625416180…
AA_DGLA	RPLP0P2	11	61382508	61406921	7.64849e-18	31	rs11230753 : 0.00331872768932893; rs150316628 : 0.0536299421573055; rs12807999 : 0.00696473085553106; rs198749 : 0.00348054699601309; rs198750 : 0.00446972731059216; rs198751 : 0.00447940503295628; rs198752 : 0.00455831362633075; rs198753 : 0.00454924285651592; rs198754 : 0.00460168504727262; rs169167 : 0.00354454905611071; rs198756 : 0.00360627076829012; rs72914292 : 0.0421409295199313; rs149594…
DGLA	RPLP0P2	11	61382508	61406921	5.13465e-15	31	rs11230753 : 0.0186146586172113; rs150316628 : 0.159402302941328; rs12807999 : 0.0266819520351765; rs198749 : 0.00291084897246909; rs198750 : 0.00480099103636034; rs198751 : 0.00480703904486321; rs198752 : 0.00487711989292424; rs198753 : 0.00489736320815538; rs198754 : 0.00492568729255337; rs169167 : 0.00295189696046925; rs198756 : 0.00297041392102663; rs72914292 : 0.0296732034655184; rs1495941 :…
AA	RP11-855O10.3	11	61422137	61423174	3.90398e-10	5	rs146998059 : 3.09765492594099e-05; rs10695050 : 2.26222352783564e-07; rs7944709 : 2.75552037669437e-05; rs11600827 : 1.52678703764217e-10; rs28843755 : 2.87951954711472e-05
AA_DGLA	RP11-855O10.3	11	61422137	61423174	2.17886e-20	5	rs146998059 : 2.54383740473692e-07; rs10695050 : 2.42103525249752e-14; rs7944709 : 3.84132535281575e-07; rs11600827 : 8.52119087423045e-21; rs28843755 : 2.46516791190111e-07
DGLA	RP11-855O10.3	11	61422137	61423174	1.39427e-17	5	rs146998059 : 6.87498526725372e-06; rs10695050 : 6.8939278670449e-13; rs7944709 : 1.06753597351758e-05; rs11600827 : 5.45276928168578e-18; rs28843755 : 7.02933212225755e-06
DGLA_LA	RP11-855O10.3	11	61422137	61423174	1.47972e-06	5	rs146998059 : 0.0241338535749427; rs10695050 : 1.07404920819099e-06; rs7944709 : 0.0250729251558446; rs11600827 : 7.24508509253265e-07; rs28843755 : 0.0244796161224319
AA	DAGLA	11	61447905	61514473	1.43925e-08	111	rs12805732 : 7.06515334265899e-05; rs147885616 : 0.123356062399764; rs11230779 : 9.13737092148875e-06; rs34700917 : 1.19257195001157e-05; rs59200224 : 0.000563885977595691; rs59371352 : 0.000584125941501734; rs11230781 : 0.129028187633952; rs72918042 : 0.000535222004684836; rs55885283 : 0.0103145851277344; rs61898525 : 9.70200692951998e-06; rs4963307 : 0.135946032523881; rs35404524 : 0.0008415813…
AA_DGLA	DAGLA	11	61447905	61514473	6.06098e-22	111	rs12805732 : 4.11113174578168e-07; rs147885616 : 0.040905251048481; rs11230779 : 1.44745032869179e-16; rs34700917 : 2.65052510631523e-16; rs59200224 : 4.86709994823695e-09; rs59371352 : 5.14984426300904e-09; rs11230781 : 0.0446331970648534; rs72918042 : 4.75961203510324e-09; rs55885283 : 0.00143795411728408; rs61898525 : 3.3428056012458e-16; rs4963307 : 0.0491526378166197; rs35404524 : 1.56287753…
DGLA	DAGLA	11	61447905	61514473	1.91191e-19	111	rs12805732 : 9.06042630059389e-06; rs147885616 : 0.0658383188441608; rs11230779 : 7.87432442567404e-16; rs34700917 : 1.39096096746389e-15; rs59200224 : 1.18925762782156e-08; rs59371352 : 1.19427999049957e-08; rs11230781 : 0.0716622144322546; rs72918042 : 1.18030429458402e-08; rs55885283 : 0.00595068153995745; rs61898525 : 2.11976050569204e-15; rs4963307 : 0.0784043721169617; rs35404524 : 3.423197…
DGLA_GLA	DAGLA	11	61447905	61514473	1.93012e-08	111	rs12805732 : 0.000263705550983061; rs147885616 : 0.459372602481518; rs11230779 : 0.00553848594649861; rs34700917 : 0.00541572116038748; rs59200224 : 0.0690787693415763; rs59371352 : 0.0655045343668809; rs11230781 : 0.499806462901859; rs72918042 : 0.0672185537918156; rs55885283 : 0.000722860299313911; rs61898525 : 0.00666318892776257; rs4963307 : 0.52431030001588; rs35404524 : 0.0810054435495975; …
DGLA_LA	DAGLA	11	61447905	61514473	1.15177e-07	111	rs12805732 : 0.0191941530926437; rs147885616 : 0.230029585706907; rs11230779 : 4.89359142203034e-07; rs34700917 : 4.47979400941662e-07; rs59200224 : 0.00138226427037087; rs59371352 : 0.00128625886441709; rs11230781 : 0.248873870513006; rs72918042 : 0.001354064813949; rs55885283 : 0.246202993549367; rs61898525 : 5.84359058821256e-07; rs4963307 : 0.262768393794576; rs35404524 : 0.00173610871770476;…
AA	RP11-467L20.10	11	61513965	61525127	1.13842e-15	26	rs2852786 : 0.719955417045831; rs198423 : 1.40321218015053e-09; rs4963390 : 9.47049349461824e-05; rs4963391 : 0.00108924020598313; rs12282125 : 0.00107440470231105; rs198422 : 0.00247734431765979; rs147252389 : 0.00105152153290058; rs3825036 : 8.62478862511441e-05; rs3741255 : 0.00670223533138124; rs198421 : 5.27894068552073e-14; rs1615167 : 0.000321431188248277; rs1612715 : 0.000332563933533512;…
AA_DGLA	RP11-467L20.10	11	61513965	61525127	2.14815e-31	26	rs2852786 : 0.029242049165713; rs198423 : 1.28601592524041e-22; rs4963390 : 3.11393439165104e-11; rs4963391 : 9.11129665317183e-05; rs12282125 : 8.93990431192399e-05; rs198422 : 4.52344335748688e-06; rs147252389 : 8.73044379867056e-05; rs3825036 : 3.94985397156508e-11; rs3741255 : 0.000732897359724537; rs198421 : 4.01516308623345e-27; rs1615167 : 0.000873081041776848; rs1612715 : 0.00075736571078…
DGLA	RP11-467L20.10	11	61513965	61525127	2.50555e-26	26	rs2852786 : 0.01288775613698; rs198423 : 1.51396895295995e-20; rs4963390 : 2.10184468920227e-10; rs4963391 : 0.000860251656269017; rs12282125 : 0.000851123593626869; rs198422 : 1.62449083286042e-05; rs147252389 : 0.000843475011544632; rs3825036 : 2.44213797259503e-10; rs3741255 : 0.00340768741475803; rs198421 : 7.29420259111601e-23; rs1615167 : 0.0127948633257372; rs1612715 : 0.0109507416216328; …
DGLA_GLA	RP11-467L20.10	11	61513965	61525127	1.84915e-09	26	rs2852786 : 0.508803122864536; rs198423 : 0.000340639902532386; rs4963390 : 0.00435671040424232; rs4963391 : 0.00084338546810821; rs12282125 : 0.000836902133034773; rs198422 : 0.114397011702684; rs147252389 : 0.000810358930822689; rs3825036 : 0.00798826741708188; rs3741255 : 0.00262497622630808; rs198421 : 1.8375800067831e-10; rs1615167 : 0.0102476733528945; rs1612715 : 0.00983746633348166; rs179…
DGLA_LA	RP11-467L20.10	11	61513965	61525127	1.24571e-08	26	rs2852786 : 0.0407340836916526; rs198423 : 4.54540549016856e-08; rs4963390 : 0.000149429601025935; rs4963391 : 0.1345856093158; rs12282125 : 0.134364569751714; rs198422 : 0.0124055233806397; rs147252389 : 0.134076857063866; rs3825036 : 0.000125679636741303; rs3741255 : 0.182467435148019; rs198421 : 4.39276006879487e-09; rs1615167 : 0.503798951226756; rs1612715 : 0.481028660853207; rs1791799 : 0.0…
EDA	RP11-467L20.10	11	61513965	61525127	4.31955e-07	26	rs2852786 : 0.666473638687524; rs198423 : 0.000288384410148701; rs4963390 : 0.592890824145821; rs4963391 : 0.338820518362137; rs12282125 : 0.338427377172436; rs198422 : 0.00171172499056075; rs147252389 : 0.339715475043868; rs3825036 : 0.641721464327737; rs3741255 : 0.367965086745711; rs198421 : 4.60066795733048e-08; rs1615167 : 0.208822446466575; rs1612715 : 0.20224969364214; rs1791799 : 0.503843…
LA	RP11-467L20.10	11	61513965	61525127	2.66607e-09	26	rs2852786 : 0.756011120867543; rs198423 : 3.53082685353884e-07; rs4963390 : 0.00224222801879451; rs4963391 : 0.0170297544784892; rs12282125 : 0.016871989168292; rs198422 : 0.00677081161551724; rs147252389 : 0.0167431454171201; rs3825036 : 0.00302994027094139; rs3741255 : 0.0377408767327391; rs198421 : 3.54682977968281e-08; rs1615167 : 0.0175944497192014; rs1612715 : 0.0163918627213346; rs1791799 …
POA_PA_GLA_LA	RP11-467L20.10	11	61513965	61525127	4.19306e-08	26	rs2852786 : 0.313008588470943; rs198423 : 0.00233551379687069; rs4963390 : 0.00282293818328165; rs4963391 : 0.000176082129481379; rs12282125 : 0.000172780206789567; rs198422 : 0.309707438916782; rs147252389 : 0.00016609710113187; rs3825036 : 0.00593090379851965; rs3741255 : 0.000722510644573113; rs198421 : 5.08419422289958e-09; rs1615167 : 0.000456130262225637; rs1612715 : 0.000446352115767366; r…
AA	MYRF	11	61520114	61555990	1.11161e-72	54	rs569258 : 5.06078589127389e-09; rs198465 : 8.44998847438215e-16; rs520987 : 3.27468003746507e-16; rs198464 : 5.2584771882814e-16; rs10709102 : 1.55921517329094e-16; rs2238003 : 0.000227206848730805; rs198462 : 1.1312985800638e-16; rs198461 : 1.64364184977561e-15; rs2238001 : 0.000177842292608295; rs198460 : 5.32478175397154e-16; rs198459 : 2.55184764032046e-14; rs198476 : 2.88436746590802e-16; r…
AA_DGLA	MYRF	11	61520114	61555990	3.28409e-227	54	rs569258 : 2.34063736998068e-14; rs198465 : 1.25876879265716e-30; rs520987 : 1.53710604919253e-31; rs198464 : 1.06552032001926e-30; rs10709102 : 8.06106299054384e-32; rs2238003 : 0.000612163464489565; rs198462 : 2.13470865871676e-32; rs198461 : 3.12331373621229e-31; rs2238001 : 5.66846794538645e-10; rs198460 : 8.48890614386194e-30; rs198459 : 9.20179745673542e-28; rs198476 : 1.16287166191913e-30;…
DGLA	MYRF	11	61520114	61555990	3.36317e-205	54	rs569258 : 1.4363195659572e-11; rs198465 : 7.78583216661502e-26; rs520987 : 1.56307490124775e-26; rs198464 : 8.60958014259662e-26; rs10709102 : 9.76725906384286e-27; rs2238003 : 0.00899384465763192; rs198462 : 2.48987265980926e-27; rs198461 : 7.09968490447917e-27; rs2238001 : 1.81799218285887e-09; rs198460 : 5.64181719277847e-25; rs198459 : 2.26897381852615e-23; rs198476 : 8.61056760899964e-26; r…
DGLA_GLA	MYRF	11	61520114	61555990	9.57343e-55	54	rs569258 : 3.66498890261991e-05; rs198465 : 1.33151903876673e-08; rs520987 : 9.65059155258692e-09; rs198464 : 1.33921935025817e-08; rs10709102 : 1.02467025894937e-08; rs2238003 : 0.0144247290200821; rs198462 : 8.2419418535321e-09; rs198461 : 3.81684918585288e-09; rs2238001 : 0.0031338546831852; rs198460 : 3.52998151095355e-08; rs198459 : 1.96144314794704e-10; rs198476 : 2.15064472655696e-08; rs19…
DGLA_LA	MYRF	11	61520114	61555990	1.24594e-94	54	rs569258 : 0.000383838883551634; rs198465 : 6.30206099841928e-09; rs520987 : 2.89412230229296e-09; rs198464 : 7.02032776642254e-09; rs10709102 : 2.63282309925005e-09; rs2238003 : 0.493309914979042; rs198462 : 1.4346960070558e-09; rs198461 : 2.43482979321475e-09; rs2238001 : 0.000434385910273024; rs198460 : 2.12205314634339e-08; rs198459 : 2.41433395007905e-09; rs198476 : 9.55957850559271e-09; rs1…
DPAN6_AA	MYRF	11	61520114	61555990	5.50543e-12	54	rs569258 : 0.00984370202299304; rs198465 : 0.00203756092525483; rs520987 : 0.00164316314165776; rs198464 : 0.00232854119690371; rs10709102 : 0.00170178046420858; rs2238003 : 0.816464300258102; rs198462 : 0.00135078314748982; rs198461 : 0.000515893245804031; rs2238001 : 0.436190412794591; rs198460 : 0.00233595265184742; rs198459 : 0.000590477699536375; rs198476 : 0.00178599027306681; rs198475 : 0.…
DTA	MYRF	11	61520114	61555990	3.6456e-14	54	rs569258 : 0.00907835076943667; rs198465 : 2.92062351088941e-05; rs520987 : 2.72857597313714e-05; rs198464 : 1.99071070376229e-05; rs10709102 : 1.29181669339196e-05; rs2238003 : 0.230687635007854; rs198462 : 2.25739377059077e-05; rs198461 : 0.0001963476718227; rs2238001 : 0.0302087534116474; rs198460 : 4.3379623819532e-05; rs198459 : 0.00175056705319834; rs198476 : 3.56860964283311e-05; rs198475 …
EDA	MYRF	11	61520114	61555990	2.50212e-37	54	rs569258 : 6.9321595604882e-05; rs198465 : 4.83348330524524e-05; rs520987 : 4.06432379414805e-05; rs198464 : 5.15104193424733e-05; rs10709102 : 4.77158462030082e-05; rs2238003 : 0.23000550176406; rs198462 : 3.46196840491913e-05; rs198461 : 1.78099856432489e-05; rs2238001 : 0.90321805891445; rs198460 : 5.36677455144475e-05; rs198459 : 4.2925290756879e-08; rs198476 : 4.21706257232205e-05; rs198475 …
GLA	MYRF	11	61520114	61555990	4.59628e-07	54	rs569258 : 0.0912404209344078; rs198465 : 0.0377490527346012; rs520987 : 0.036644464922925; rs198464 : 0.0376250578924943; rs10709102 : 0.0408869851772692; rs2238003 : 0.0941699906463526; rs198462 : 0.04151005462968; rs198461 : 0.0265870037681811; rs2238001 : 0.303118426825349; rs198460 : 0.0493113669069382; rs198459 : 0.00462088247330529; rs198476 : 0.0467267106790845; rs198475 : 0.5540597859069…
GLA_LA	MYRF	11	61520114	61555990	8.44042e-16	54	rs569258 : 0.00521129269266683; rs198465 : 0.000325064404403885; rs520987 : 0.000308518659058859; rs198464 : 0.000315774831267903; rs10709102 : 0.000334092023371223; rs2238003 : 0.0215610806337131; rs198462 : 0.00033633014394532; rs198461 : 0.000181976435665469; rs2238001 : 0.077378013545251; rs198460 : 0.00045237311906603; rs198459 : 3.15594216771044e-05; rs198476 : 0.000397470520770119; rs19847…
LA	MYRF	11	61520114	61555990	4.4266e-29	54	rs569258 : 5.25592389679062e-06; rs198465 : 4.76600915623708e-10; rs520987 : 4.61000021870496e-10; rs198464 : 4.1856841268598e-10; rs10709102 : 3.00564907729065e-10; rs2238003 : 0.0116595759087899; rs198462 : 2.64939132594614e-10; rs198461 : 3.3121961906993e-10; rs2238001 : 0.00236027340833438; rs198460 : 3.15224446415253e-10; rs198459 : 3.0275716790473e-08; rs198476 : 2.38190558279259e-10; rs198…
OA	MYRF	11	61520114	61555990	4.88351e-09	54	rs569258 : 0.424023390918372; rs198465 : 0.1080374271849; rs520987 : 0.106755595145857; rs198464 : 0.098876267462849; rs10709102 : 0.0930425150553006; rs2238003 : 0.74111028316629; rs198462 : 0.0966378923593692; rs198461 : 0.106929544424669; rs2238001 : 0.37836401367186; rs198460 : 0.114445543332082; rs198459 : 0.0894453634582024; rs198476 : 0.114017380099792; rs198475 : 0.027251541503971; rs1984…
OA_SA	MYRF	11	61520114	61555990	5.7265e-09	54	rs569258 : 0.195042806845108; rs198465 : 0.0145993328983308; rs520987 : 0.0150425870598973; rs198464 : 0.0127882041689114; rs10709102 : 0.00981463751481465; rs2238003 : 0.671479500920196; rs198462 : 0.010290699156806; rs198461 : 0.0181566155520796; rs2238001 : 0.17148745968736; rs198460 : 0.0114709566510697; rs198459 : 0.0379809593235745; rs198476 : 0.011452383371999; rs198475 : 0.011586669523252…
POA_PA_GLA_LA	MYRF	11	61520114	61555990	1.17162e-26	54	rs569258 : 0.000103176924134739; rs198465 : 3.34327586910741e-08; rs520987 : 3.5025747161305e-08; rs198464 : 3.59074806348143e-08; rs10709102 : 1.65506416596189e-08; rs2238003 : 0.00021705484872127; rs198462 : 1.08929823202136e-08; rs198461 : 3.37472248067565e-08; rs2238001 : 0.00281884641448733; rs198460 : 1.83492748451742e-08; rs198459 : 4.16683395330721e-09; rs198476 : 1.40830401208603e-08; rs…
AA	TMEM258	11	61535973	61560274	1.92261e-74	27	rs650436 : 8.2588747687954e-09; rs579383 : 5.01150540865226e-09; rs2269928 : 1.06531356077105e-20; rs35448460 : 1.86736122861279e-11; rs174527 : 0.527155753201411; rs149804 : 1.57061187619387e-11; rs149803 : 1.49577812278561e-18; rs628993 : 7.6520741219338e-08; rs174528 : 2.32707790635059e-64; rs174529 : 8.84415206287271e-65; rs174530 : 3.75703395960078e-65; rs7943728 : 6.47093759846629e-29; rs10…
AA_DGLA	TMEM258	11	61535973	61560274	5.05491e-231	27	rs650436 : 4.71806901795248e-20; rs579383 : 1.34975938344809e-20; rs2269928 : 3.00059208971008e-74; rs35448460 : 4.6801571616587e-26; rs174527 : 0.000423547467037999; rs149804 : 3.0843845788555e-26; rs149803 : 4.48913941448463e-40; rs628993 : 5.83985633532832e-18; rs174528 : 9.84331601680004e-189; rs174529 : 2.10538643978199e-194; rs174530 : 1.63531186405906e-195; rs7943728 : 1.1894384772062e-155…
ALA	TMEM258	11	61535973	61560274	1.11544e-06	27	rs650436 : 0.0279794917334418; rs579383 : 0.0218108962935471; rs2269928 : 0.0167340486375112; rs35448460 : 0.00950968607584044; rs174527 : 0.450961522222131; rs149804 : 0.00943713853134537; rs149803 : 0.000234155435039594; rs628993 : 0.452690345553808; rs174528 : 9.81954147405403e-08; rs174529 : 1.45450494007879e-07; rs174530 : 3.48046425465644e-07; rs7943728 : 0.031778488342059; rs108499 : 1.094…
DGLA	TMEM258	11	61535973	61560274	4.54853e-210	27	rs650436 : 2.75102188370865e-18; rs579383 : 9.3257623080503e-19; rs2269928 : 1.32370382147164e-74; rs35448460 : 1.87644941206976e-23; rs174527 : 3.56318888057402e-05; rs149804 : 1.31534810691154e-23; rs149803 : 1.272519049293e-34; rs628993 : 1.2074648615192e-16; rs174528 : 5.7392216753356e-171; rs174529 : 2.51635714679262e-176; rs174530 : 1.7131933191523e-177; rs7943728 : 2.10834560987453e-168; r…
DGLA_GLA	TMEM258	11	61535973	61560274	3.05137e-55	27	rs650436 : 2.08635039442029e-05; rs579383 : 1.50694609494739e-05; rs2269928 : 5.16290122314603e-14; rs35448460 : 4.74290354869395e-09; rs174527 : 0.863470295846892; rs149804 : 4.66584144461802e-09; rs149803 : 8.88453301889721e-14; rs628993 : 0.000309225837788255; rs174528 : 4.73231281306139e-50; rs174529 : 5.47195211908885e-51; rs174530 : 3.89616982717615e-50; rs7943728 : 4.52863788670938e-31; rs…
DGLA_LA	TMEM258	11	61535973	61560274	4.9196e-100	27	rs650436 : 1.27720561931553e-07; rs579383 : 9.17882294379378e-08; rs2269928 : 2.91113313259455e-37; rs35448460 : 4.9899721974947e-10; rs174527 : 0.000100310248186555; rs149804 : 4.0874510552912e-10; rs149803 : 8.86106335666126e-15; rs628993 : 8.96864256849315e-10; rs174528 : 1.20854176426755e-76; rs174529 : 2.92256345627378e-80; rs174530 : 8.47349288135222e-81; rs7943728 : 6.27073838902942e-96; r…
DPAN6_AA	TMEM258	11	61535973	61560274	1.89274e-12	27	rs650436 : 0.000890837489434672; rs579383 : 0.000914481950879526; rs2269928 : 1.6907717559274e-07; rs35448460 : 0.000180635474554094; rs174527 : 0.713289363753189; rs149804 : 0.000177825172056569; rs149803 : 0.000488012524387129; rs628993 : 0.0998862884833733; rs174528 : 7.54584939851252e-13; rs174529 : 9.02762010445587e-13; rs174530 : 6.32244614818374e-13; rs7943728 : 6.06681981524514e-13; rs108…
DTA	TMEM258	11	61535973	61560274	1.4055e-14	27	rs650436 : 0.00315597663914328; rs579383 : 0.00215765950475161; rs2269928 : 1.66836772980643e-05; rs35448460 : 0.00775529078613511; rs174527 : 0.522227303250275; rs149804 : 0.00749976420684964; rs149803 : 0.000115720260433703; rs628993 : 0.019017493555576; rs174528 : 7.65284468393761e-12; rs174529 : 1.87446903295439e-12; rs174530 : 7.15803905948853e-13; rs7943728 : 1.01266309670813e-08; rs108499 …
EDA	TMEM258	11	61535973	61560274	1.58758e-37	27	rs650436 : 5.61510355032496e-06; rs579383 : 5.96895257731986e-06; rs2269928 : 1.50528545005972e-10; rs35448460 : 4.99717139844449e-09; rs174527 : 0.479559583218705; rs149804 : 4.88876373768386e-09; rs149803 : 6.30557837461884e-11; rs628993 : 0.0269860236302119; rs174528 : 3.42229747360418e-36; rs174529 : 6.2729653328195e-35; rs174530 : 7.48592772197622e-34; rs7943728 : 2.13891127970206e-08; rs108…
GLA	TMEM258	11	61535973	61560274	2.81114e-07	27	rs650436 : 0.245418680996349; rs579383 : 0.232819199260031; rs2269928 : 0.232777872741991; rs35448460 : 0.0211344490290577; rs174527 : 0.196779915763693; rs149804 : 0.0216451210991297; rs149803 : 0.00176642201044729; rs628993 : 0.528039076516077; rs174528 : 7.87371964242274e-08; rs174529 : 6.69975904392419e-08; rs174530 : 1.53077563165102e-07; rs7943728 : 0.019976456202389; rs108499 : 1.710251632…
GLA_LA	TMEM258	11	61535973	61560274	5.3554e-16	27	rs650436 : 0.0212757301264387; rs579383 : 0.0184949991870404; rs2269928 : 0.0044454625111257; rs35448460 : 0.000382146626125752; rs174527 : 0.201903890224447; rs149804 : 0.000395349487080785; rs149803 : 4.1326880249253e-06; rs628993 : 0.17031818467834; rs174528 : 1.05264913590116e-15; rs174529 : 1.09365786771504e-15; rs174530 : 3.73860624617613e-15; rs7943728 : 5.27326215133281e-05; rs108499 : 1.…
LA	TMEM258	11	61535973	61560274	6.06013e-30	27	rs650436 : 3.61016432520912e-06; rs579383 : 2.49333318107245e-06; rs2269928 : 2.59325699775169e-11; rs35448460 : 3.64127583972026e-07; rs174527 : 0.994999922778885; rs149804 : 3.62045809546085e-07; rs149803 : 1.11314241628769e-09; rs628993 : 0.00600600238835051; rs174528 : 1.10574627052588e-26; rs174529 : 5.21257630166656e-26; rs174530 : 5.11887397516402e-26; rs7943728 : 3.64224808591162e-12; rs1…
OA	TMEM258	11	61535973	61560274	1.67026e-09	27	rs650436 : 0.163966786610969; rs579383 : 0.151749165806918; rs2269928 : 0.00196423311631128; rs35448460 : 0.0808066505148399; rs174527 : 0.718825108789089; rs149804 : 0.0802181206889355; rs149803 : 0.0675732844541074; rs628993 : 0.0565687831781071; rs174528 : 1.1945838438494e-08; rs174529 : 4.32450582710144e-09; rs174530 : 8.19711612122067e-10; rs7943728 : 0.00104578518967993; rs108499 : 1.606765…
OA_SA	TMEM258	11	61535973	61560274	1.80617e-09	27	rs650436 : 0.06109937062758; rs579383 : 0.0528886210306026; rs2269928 : 0.00199104847273698; rs35448460 : 0.0404122252945395; rs174527 : 0.922479534122108; rs149804 : 0.0398755523029181; rs149803 : 0.021568022377938; rs628993 : 0.0220680597870342; rs174528 : 1.46919542250993e-08; rs174529 : 3.97884118265613e-09; rs174530 : 7.17986694115748e-10; rs7943728 : 0.00144982221320852; rs108499 : 2.800806…
POA_PA_GLA_LA	TMEM258	11	61535973	61560274	3.26099e-27	27	rs650436 : 0.000508107286848958; rs579383 : 0.000382362949215711; rs2269928 : 3.80360500040416e-05; rs35448460 : 5.33243057152338e-06; rs174527 : 0.122215030842489; rs149804 : 5.3605569913862e-06; rs149803 : 1.99432633846607e-10; rs628993 : 0.00734678812798313; rs174528 : 2.49936642431583e-24; rs174529 : 5.50263268187148e-24; rs174530 : 9.90430411573851e-25; rs7943728 : 3.17180033118455e-07; rs10…
AA	FEN1	11	61560109	61564716	1.14672e-73	2	rs412334 : 1.01295308637612e-17; rs4246215 : 6.05658056599655e-74
AA_DGLA	FEN1	11	61560109	61564716	1.14335e-221	2	rs412334 : 7.03338531042768e-40; rs4246215 : 6.03877643463077e-222
ALA	FEN1	11	61560109	61564716	3.86379e-07	2	rs412334 : 0.000594331566333915; rs4246215 : 2.04072120004366e-07
DGLA	FEN1	11	61560109	61564716	3.01778e-199	2	rs412334 : 2.18996720782884e-34; rs4246215 : 1.59388988219078e-199
DGLA_GLA	FEN1	11	61560109	61564716	4.93882e-55	2	rs412334 : 2.9375171530435e-12; rs4246215 : 2.60851561883534e-55
DGLA_LA	FEN1	11	61560109	61564716	5.05555e-83	2	rs412334 : 3.75010792712219e-16; rs4246215 : 2.67016966466276e-83
DPAN6_AA	FEN1	11	61560109	61564716	5.71965e-12	2	rs412334 : 0.00022480911679572; rs4246215 : 3.02092222784198e-12
DTA	FEN1	11	61560109	61564716	8.03719e-15	2	rs412334 : 3.81819494543946e-05; rs4246215 : 4.24496775731094e-15
EDA	FEN1	11	61560109	61564716	3.46267e-37	2	rs412334 : 5.09703640350933e-09; rs4246215 : 1.82886218829521e-37
GLA	FEN1	11	61560109	61564716	3.49584e-08	2	rs412334 : 0.0100117110331738; rs4246215 : 1.84638593162749e-08
GLA_LA	FEN1	11	61560109	61564716	2.48257e-17	2	rs412334 : 7.78430371305075e-05; rs4246215 : 1.31120708879437e-17
LA	FEN1	11	61560109	61564716	1.32668e-32	2	rs412334 : 3.23237427537787e-08; rs4246215 : 7.0070456392654e-33
OA	FEN1	11	61560109	61564716	2.11077e-09	2	rs412334 : 0.149739256475447; rs4246215 : 1.11483708296203e-09
OA_SA	FEN1	11	61560109	61564716	2.09977e-09	2	rs412334 : 0.0939852520485111; rs4246215 : 1.10902693833036e-09
POA_PA_GLA_LA	FEN1	11	61560109	61564716	1.98463e-28	2	rs412334 : 4.79969669472423e-08; rs4246215 : 1.0482123532462e-28
AA	FADS2	11	61560452	61634826	1.26719e-76	139	rs4246215 : 6.05658056599655e-74; rs174541 : 2.02362305626848e-74; rs174544 : 1.07342392155471e-70; rs174545 : 4.99035789232809e-78; rs174546 : 4.6994418501575e-78; rs174547 : 4.33318559180847e-78; rs174548 : 8.80501115235852e-71; rs174549 : 8.61721926969147e-71; rs174550 : 3.64831080085618e-78; rs4564341 : 4.03500433361927e-23; rs174551 : 1.15372165685449e-75; rs174553 : 5.03950612268193e-78; rs…
AA_DGLA	FADS2	11	61560452	61634826	2.00225e-242	139	rs4246215 : 6.03877643463077e-222; rs174541 : 1.14115123050347e-222; rs174544 : 5.76461119928662e-244; rs174545 : 2.23652542079341e-236; rs174546 : 2.31127761308592e-236; rs174547 : 2.49644192742383e-236; rs174548 : 1.82233988710326e-243; rs174549 : 1.80544166371243e-243; rs174550 : 1.29930297299529e-236; rs4564341 : 3.68650394748046e-36; rs174551 : 2.04755754259019e-232; rs174553 : 6.12268268247…
ALA	FADS2	11	61560452	61634826	8.09747e-07	139	rs4246215 : 2.04072120004366e-07; rs174541 : 1.60456591036152e-07; rs174544 : 6.24283959221692e-07; rs174545 : 8.48250694040235e-08; rs174546 : 8.32657598394047e-08; rs174547 : 8.09229633239138e-08; rs174548 : 8.77776737015736e-08; rs174549 : 6.03659002338852e-07; rs174550 : 8.76328631098735e-08; rs4564341 : 2.7952321086267e-05; rs174551 : 9.31269620598185e-08; rs174553 : 8.91203086190978e-08; rs…
DGLA	FADS2	11	61560452	61634826	1.96411e-234	139	rs4246215 : 1.59388988219078e-199; rs174541 : 6.02639499785351e-200; rs174544 : 1.32216205363536e-228; rs174545 : 3.33748300648838e-212; rs174546 : 3.58838955504548e-212; rs174547 : 4.07471573751283e-212; rs174548 : 9.33621715284886e-228; rs174549 : 5.20206033587885e-228; rs174550 : 2.00632595211328e-212; rs4564341 : 7.40966365025484e-28; rs174551 : 8.25978128538011e-210; rs174553 : 7.86083572347…
DGLA_GLA	FADS2	11	61560452	61634826	3.64629e-63	139	rs4246215 : 2.60851561883534e-55; rs174541 : 1.64311511916411e-55; rs174544 : 1.26730328132277e-63; rs174545 : 9.95861382683641e-57; rs174546 : 1.03178837521919e-56; rs174547 : 1.09313580270346e-56; rs174548 : 1.04978927603321e-64; rs174549 : 1.10989374643958e-63; rs174550 : 7.83860266147647e-57; rs4564341 : 5.28482786916694e-16; rs174551 : 1.54997042270659e-55; rs174553 : 1.43412568969745e-56; r…
DGLA_LA	FADS2	11	61560452	61634826	1.0697e-106	139	rs4246215 : 2.67016966466276e-83; rs174541 : 2.73872965608055e-83; rs174544 : 5.99892468877576e-101; rs174545 : 1.80368006848195e-90; rs174546 : 1.96964918899467e-90; rs174547 : 2.26758133699661e-90; rs174548 : 1.11169025137004e-100; rs174549 : 1.47832785565031e-100; rs174550 : 1.8273728459608e-90; rs4564341 : 2.16059064145e-09; rs174551 : 3.76613599525826e-91; rs174553 : 2.55381446457102e-90; rs…
DPA_N3	FADS2	11	61560452	61634826	4.56675e-07	139	rs4246215 : 2.51866109033881e-06; rs174541 : 2.09322855571457e-06; rs174544 : 1.97524971393126e-08; rs174545 : 5.31870250630557e-07; rs174546 : 5.20248367670147e-07; rs174547 : 5.05813327818448e-07; rs174548 : 5.04182692141798e-08; rs174549 : 1.61545512457682e-08; rs174550 : 4.59924309540863e-07; rs4564341 : 0.0170446207304566; rs174551 : 9.1361664536758e-07; rs174553 : 3.84055429231082e-07; rs17…
DPAN6_AA	FADS2	11	61560452	61634826	2.5521e-14	139	rs4246215 : 3.02092222784198e-12; rs174541 : 2.55118703128027e-12; rs174544 : 4.36439391358979e-15; rs174545 : 2.23873786503163e-13; rs174546 : 2.25365692888577e-13; rs174547 : 2.28143366987672e-13; rs174548 : 3.80101150396883e-15; rs174549 : 4.05260481054204e-15; rs174550 : 2.22616103536998e-13; rs4564341 : 0.0259180221175963; rs174551 : 3.05101702449207e-13; rs174553 : 1.93922339774507e-13; rs1…
DTA	FADS2	11	61560452	61634826	1.9412e-14	139	rs4246215 : 4.24496775731094e-15; rs174541 : 3.63652439726588e-15; rs174544 : 3.13029028225351e-14; rs174545 : 5.91697539371333e-16; rs174546 : 5.91284234613966e-16; rs174547 : 5.95036889819569e-16; rs174548 : 5.62495612765585e-14; rs174549 : 3.20123548096047e-14; rs174550 : 6.01059483658513e-16; rs4564341 : 6.0529510361034e-05; rs174551 : 2.03562859238077e-15; rs174553 : 6.85087528601107e-16; rs…
EDA	FADS2	11	61560452	61634826	6.35228e-36	139	rs4246215 : 1.82886218829521e-37; rs174541 : 2.50957853374983e-37; rs174544 : 3.06635579694439e-30; rs174545 : 9.46136256141158e-37; rs174546 : 1.0456298064689e-36; rs174547 : 1.22402054025077e-36; rs174548 : 1.4990321271653e-31; rs174549 : 5.50632166182428e-30; rs174550 : 1.29228609936835e-36; rs4564341 : 1.06755099427147e-21; rs174551 : 5.44367832123536e-35; rs174553 : 1.67361510718187e-36; rs1…
GLA	FADS2	11	61560452	61634826	1.41856e-08	139	rs4246215 : 1.84638593162749e-08; rs174541 : 1.63199636124065e-08; rs174544 : 1.08233124783079e-09; rs174545 : 3.4162746189161e-08; rs174546 : 3.44672115553545e-08; rs174547 : 3.4944407184602e-08; rs174548 : 4.08411444950839e-10; rs174549 : 9.29589111187808e-10; rs174550 : 3.18413461732376e-08; rs4564341 : 2.37748261398075e-05; rs174551 : 6.21800186810269e-08; rs174553 : 3.73522324473174e-08; rs1…
GLA_LA	FADS2	11	61560452	61634826	3.51695e-18	139	rs4246215 : 1.31120708879437e-17; rs174541 : 1.04026455734504e-17; rs174544 : 4.06512660400148e-19; rs174545 : 3.61342525224129e-17; rs174546 : 3.63790069907742e-17; rs174547 : 3.67867785024086e-17; rs174548 : 1.01255292904953e-19; rs174549 : 3.3466554565671e-19; rs174550 : 3.15506686395243e-17; rs4564341 : 3.32098687155718e-09; rs174551 : 1.73911233224384e-16; rs174553 : 4.15561826439509e-17; rs…
LA	FADS2	11	61560452	61634826	1.6097e-31	139	rs4246215 : 7.0070456392654e-33; rs174541 : 4.63442169321669e-33; rs174544 : 6.02017664376189e-31; rs174545 : 1.76017398455321e-32; rs174546 : 1.69050313856996e-32; rs174547 : 1.59341292451643e-32; rs174548 : 6.16545392613775e-31; rs174549 : 5.61616301017305e-31; rs174550 : 1.41305050718436e-32; rs4564341 : 7.23858676048365e-12; rs174551 : 6.36462485655442e-31; rs174553 : 1.8221161587572e-32; rs1…
OA	FADS2	11	61560452	61634826	2.26865e-09	139	rs4246215 : 1.11483708296203e-09; rs174541 : 1.11371053004995e-09; rs174544 : 8.00452826050991e-10; rs174545 : 6.89679922043342e-11; rs174546 : 6.79210586853178e-11; rs174547 : 6.65892440555502e-11; rs174548 : 2.38068384382844e-09; rs174549 : 9.2116541940099e-10; rs174550 : 7.05654285898927e-11; rs4564341 : 0.000940699222236747; rs174551 : 1.28874029078126e-10; rs174553 : 7.82303299924468e-11; rs…
OA_SA	FADS2	11	61560452	61634826	2.37371e-09	139	rs4246215 : 1.10902693833036e-09; rs174541 : 1.12855274975669e-09; rs174544 : 2.79351388458732e-09; rs174545 : 7.21617043351928e-11; rs174546 : 7.098914536062e-11; rs174547 : 6.93446118944506e-11; rs174548 : 6.34350235541655e-09; rs174549 : 3.25138143414709e-09; rs174550 : 7.34980402352875e-11; rs4564341 : 0.00145654696231146; rs174551 : 1.35499087773823e-10; rs174553 : 8.19810671848822e-11; rs17…
POA_PA_GLA_LA	FADS2	11	61560452	61634826	1.79344e-27	139	rs4246215 : 1.0482123532462e-28; rs174541 : 7.2121447091684e-29; rs174544 : 1.11812888876918e-28; rs174545 : 1.18104532789176e-28; rs174546 : 1.19798351899924e-28; rs174547 : 1.22586168516561e-28; rs174548 : 5.93577644999831e-29; rs174549 : 1.03174599166148e-28; rs174550 : 1.19678901074627e-28; rs4564341 : 4.61433137905717e-13; rs174551 : 1.24363445937494e-27; rs174553 : 1.94250490538583e-28; rs1…
AA	FADS1	11	61567099	61596790	2.93475e-77	33	rs174544 : 1.07342392155471e-70; rs174545 : 4.99035789232809e-78; rs174546 : 4.6994418501575e-78; rs174547 : 4.33318559180847e-78; rs174548 : 8.80501115235852e-71; rs174549 : 8.61721926969147e-71; rs174550 : 3.64831080085618e-78; rs4564341 : 4.03500433361927e-23; rs174551 : 1.15372165685449e-75; rs174553 : 5.03950612268193e-78; rs174554 : 6.73737803004883e-78; rs174555 : 1.3719956461597e-70; rs17…
AA_DGLA	FADS1	11	61567099	61596790	4.63713e-243	33	rs174544 : 5.76461119928662e-244; rs174545 : 2.23652542079341e-236; rs174546 : 2.31127761308592e-236; rs174547 : 2.49644192742383e-236; rs174548 : 1.82233988710326e-243; rs174549 : 1.80544166371243e-243; rs174550 : 1.29930297299529e-236; rs4564341 : 3.68650394748046e-36; rs174551 : 2.04755754259019e-232; rs174553 : 6.12268268247291e-236; rs174554 : 2.2843162109653e-235; rs174555 : 4.1059849091278…
ALA	FADS1	11	61567099	61596790	1.87534e-07	33	rs174544 : 6.24283959221692e-07; rs174545 : 8.48250694040235e-08; rs174546 : 8.32657598394047e-08; rs174547 : 8.09229633239138e-08; rs174548 : 8.77776737015736e-08; rs174549 : 6.03659002338852e-07; rs174550 : 8.76328631098735e-08; rs4564341 : 2.7952321086267e-05; rs174551 : 9.31269620598185e-08; rs174553 : 8.91203086190978e-08; rs174554 : 9.08785382659072e-08; rs174555 : 5.23134773590302e-07; rs1…
DGLA	FADS1	11	61567099	61596790	4.54881e-235	33	rs174544 : 1.32216205363536e-228; rs174545 : 3.33748300648838e-212; rs174546 : 3.58838955504548e-212; rs174547 : 4.07471573751283e-212; rs174548 : 9.33621715284886e-228; rs174549 : 5.20206033587885e-228; rs174550 : 2.00632595211328e-212; rs4564341 : 7.40966365025484e-28; rs174551 : 8.25978128538011e-210; rs174553 : 7.8608357234739e-212; rs174554 : 2.50371495564427e-211; rs174555 : 1.1111017288008…
DGLA_GLA	FADS1	11	61567099	61596790	8.44465e-64	33	rs174544 : 1.26730328132277e-63; rs174545 : 9.95861382683641e-57; rs174546 : 1.03178837521919e-56; rs174547 : 1.09313580270346e-56; rs174548 : 1.04978927603321e-64; rs174549 : 1.10989374643958e-63; rs174550 : 7.83860266147647e-57; rs4564341 : 5.28482786916694e-16; rs174551 : 1.54997042270659e-55; rs174553 : 1.43412568969745e-56; rs174554 : 2.24215285878478e-56; rs174555 : 3.52502546468394e-63; rs…
DGLA_LA	FADS1	11	61567099	61596790	2.47738e-107	33	rs174544 : 5.99892468877576e-101; rs174545 : 1.80368006848195e-90; rs174546 : 1.96964918899467e-90; rs174547 : 2.26758133699661e-90; rs174548 : 1.11169025137004e-100; rs174549 : 1.47832785565031e-100; rs174550 : 1.8273728459608e-90; rs4564341 : 2.16059064145e-09; rs174551 : 3.76613599525826e-91; rs174553 : 2.55381446457102e-90; rs174554 : 3.51918342011041e-90; rs174555 : 3.22530899792961e-100; rs…
DPA_N3	FADS1	11	61567099	61596790	1.05764e-07	33	rs174544 : 1.97524971393126e-08; rs174545 : 5.31870250630557e-07; rs174546 : 5.20248367670147e-07; rs174547 : 5.05813327818448e-07; rs174548 : 5.04182692141798e-08; rs174549 : 1.61545512457682e-08; rs174550 : 4.59924309540863e-07; rs4564341 : 0.0170446207304566; rs174551 : 9.1361664536758e-07; rs174553 : 3.84055429231082e-07; rs174554 : 3.44261786946964e-07; rs174555 : 1.38881503862823e-08; rs174…
DPAN6_AA	FADS1	11	61567099	61596790	5.91056e-15	33	rs174544 : 4.36439391358979e-15; rs174545 : 2.23873786503163e-13; rs174546 : 2.25365692888577e-13; rs174547 : 2.28143366987672e-13; rs174548 : 3.80101150396883e-15; rs174549 : 4.05260481054204e-15; rs174550 : 2.22616103536998e-13; rs4564341 : 0.0259180221175963; rs174551 : 3.05101702449207e-13; rs174553 : 1.93922339774507e-13; rs174554 : 1.79194972051145e-13; rs174555 : 3.27753832299749e-15; rs17…
DTA	FADS1	11	61567099	61596790	4.49573e-15	33	rs174544 : 3.13029028225351e-14; rs174545 : 5.91697539371333e-16; rs174546 : 5.91284234613966e-16; rs174547 : 5.95036889819569e-16; rs174548 : 5.62495612765585e-14; rs174549 : 3.20123548096047e-14; rs174550 : 6.01059483658513e-16; rs4564341 : 6.0529510361034e-05; rs174551 : 2.03562859238077e-15; rs174553 : 6.85087528601107e-16; rs174554 : 7.60099340900329e-16; rs174555 : 3.22520998338519e-14; rs1…
EDA	FADS1	11	61567099	61596790	2.73976e-36	33	rs174544 : 3.06635579694439e-30; rs174545 : 9.46136256141158e-37; rs174546 : 1.0456298064689e-36; rs174547 : 1.22402054025077e-36; rs174548 : 1.4990321271653e-31; rs174549 : 5.50632166182428e-30; rs174550 : 1.29228609936835e-36; rs4564341 : 1.06755099427147e-21; rs174551 : 5.44367832123536e-35; rs174553 : 1.67361510718187e-36; rs174554 : 2.08884960738077e-36; rs174555 : 7.73157503209859e-30; rs17…
GLA	FADS1	11	61567099	61596790	3.28532e-09	33	rs174544 : 1.08233124783079e-09; rs174545 : 3.4162746189161e-08; rs174546 : 3.44672115553545e-08; rs174547 : 3.4944407184602e-08; rs174548 : 4.08411444950839e-10; rs174549 : 9.29589111187808e-10; rs174550 : 3.18413461732376e-08; rs4564341 : 2.37748261398075e-05; rs174551 : 6.21800186810269e-08; rs174553 : 3.73522324473174e-08; rs174554 : 4.16436040671864e-08; rs174555 : 1.24594869708074e-09; rs17…
GLA_LA	FADS1	11	61567099	61596790	8.14511e-19	33	rs174544 : 4.06512660400148e-19; rs174545 : 3.61342525224129e-17; rs174546 : 3.63790069907742e-17; rs174547 : 3.67867785024086e-17; rs174548 : 1.01255292904953e-19; rs174549 : 3.3466554565671e-19; rs174550 : 3.15506686395243e-17; rs4564341 : 3.32098687155718e-09; rs174551 : 1.73911233224384e-16; rs174553 : 4.15561826439509e-17; rs174554 : 5.03391066161144e-17; rs174555 : 5.52574915082301e-19; rs1…
LA	FADS1	11	61567099	61596790	1.13668e-31	33	rs174544 : 6.02017664376189e-31; rs174545 : 1.76017398455321e-32; rs174546 : 1.69050313856996e-32; rs174547 : 1.59341292451643e-32; rs174548 : 6.16545392613775e-31; rs174549 : 5.61616301017305e-31; rs174550 : 1.41305050718436e-32; rs4564341 : 7.23858676048365e-12; rs174551 : 6.36462485655442e-31; rs174553 : 1.8221161587572e-32; rs174554 : 2.2156002589834e-32; rs174555 : 9.2865899762521e-31; rs174…
OA	FADS1	11	61567099	61596790	5.2541e-10	33	rs174544 : 8.00452826050991e-10; rs174545 : 6.89679922043342e-11; rs174546 : 6.79210586853178e-11; rs174547 : 6.65892440555502e-11; rs174548 : 2.38068384382844e-09; rs174549 : 9.2116541940099e-10; rs174550 : 7.05654285898927e-11; rs4564341 : 0.000940699222236747; rs174551 : 1.28874029078126e-10; rs174553 : 7.82303299924468e-11; rs174554 : 8.4103706000554e-11; rs174555 : 1.13231569139791e-09; rs17…
OA_SA	FADS1	11	61567099	61596790	5.4974e-10	33	rs174544 : 2.79351388458732e-09; rs174545 : 7.21617043351928e-11; rs174546 : 7.098914536062e-11; rs174547 : 6.93446118944506e-11; rs174548 : 6.34350235541655e-09; rs174549 : 3.25138143414709e-09; rs174550 : 7.34980402352875e-11; rs4564341 : 0.00145654696231146; rs174551 : 1.35499087773823e-10; rs174553 : 8.19810671848822e-11; rs174554 : 8.87519272651154e-11; rs174555 : 3.86593111496111e-09; rs174…
POA_PA_GLA_LA	FADS1	11	61567099	61596790	4.77482e-28	33	rs174544 : 1.11812888876918e-28; rs174545 : 1.18104532789176e-28; rs174546 : 1.19798351899924e-28; rs174547 : 1.22586168516561e-28; rs174548 : 5.93577644999831e-29; rs174549 : 1.03174599166148e-28; rs174550 : 1.19678901074627e-28; rs4564341 : 4.61433137905717e-13; rs174551 : 1.24363445937494e-27; rs174553 : 1.94250490538583e-28; rs174554 : 2.70362637988857e-28; rs174555 : 2.07167869124486e-28; rs…
AA	MIR1908	11	61582633	61582712	1.94813e-70	1	rs174561 : 1.94812591430988e-70
AA_DGLA	MIR1908	11	61582633	61582712	2.77595e-241	1	rs174561 : 2.77594758670567e-241
ALA	MIR1908	11	61582633	61582712	5.02855e-07	1	rs174561 : 5.02854567599942e-07
DGLA	MIR1908	11	61582633	61582712	6.94233e-226	1	rs174561 : 6.94232912717151e-226
DGLA_GLA	MIR1908	11	61582633	61582712	6.41776e-63	1	rs174561 : 6.41775545235902e-63
DGLA_LA	MIR1908	11	61582633	61582712	5.53086e-100	1	rs174561 : 5.53086033584507e-100
DPA_N3	MIR1908	11	61582633	61582712	1.33207e-08	1	rs174561 : 1.33207050379547e-08
DPAN6_AA	MIR1908	11	61582633	61582712	3.12427e-15	1	rs174561 : 3.12427054911764e-15
DTA	MIR1908	11	61582633	61582712	3.3237e-14	1	rs174561 : 3.3237023035123e-14
EDA	MIR1908	11	61582633	61582712	9.28275e-30	1	rs174561 : 9.28274642930434e-30
GLA	MIR1908	11	61582633	61582712	1.42265e-09	1	rs174561 : 1.42264601288159e-09
GLA_LA	MIR1908	11	61582633	61582712	7.00521e-19	1	rs174561 : 7.00520934296173e-19
LA	MIR1908	11	61582633	61582712	1.22083e-30	1	rs174561 : 1.22082553635363e-30
OA	MIR1908	11	61582633	61582712	1.24883e-09	1	rs174561 : 1.24883381481696e-09
OA_SA	MIR1908	11	61582633	61582712	4.19873e-09	1	rs174561 : 4.19872882266756e-09
POA_PA_GLA_LA	MIR1908	11	61582633	61582712	2.90833e-28	1	rs174561 : 2.90833321970326e-28
AA	FADS3	11	61640991	61659523	5.33608e-21	32	rs75306442 : 0.179803206851106; rs174450 : 6.91043624100132e-20; rs174451 : 1.3867434637207e-18; rs174452 : 9.75086554803745e-06; rs174453 : 2.16204134518953e-18; rs7942717 : 0.00135520866903031; rs174634 : 1.78293431585467e-18; rs174635 : 1.88004077558756e-18; rs116672159 : 0.00944538014484494; rs76656467 : 0.00141232052319264; rs7930349 : 0.237715437047475; rs174454 : 1.291393670053e-20; rs1161…
AA_DGLA	FADS3	11	61640991	61659523	1.09911e-73	32	rs75306442 : 0.134427219388813; rs174450 : 7.3532315900789e-43; rs174451 : 1.02507640557255e-73; rs174452 : 1.66884536351964e-09; rs174453 : 1.07159066515017e-74; rs7942717 : 2.69521622936277e-06; rs174634 : 3.21797959938273e-59; rs174635 : 4.42432888926189e-59; rs116672159 : 0.0245289370841217; rs76656467 : 0.00186337625111024; rs7930349 : 0.631443508384992; rs174454 : 1.36882513508235e-64; rs11…
DGLA	FADS3	11	61640991	61659523	8.60332e-77	32	rs75306442 : 0.0170218122054262; rs174450 : 1.20781273602352e-37; rs174451 : 3.7344654823414e-76; rs174452 : 2.14652468412273e-08; rs174453 : 8.38791352765918e-78; rs7942717 : 1.03858664988898e-05; rs174634 : 1.20953740134479e-58; rs174635 : 1.66933310034839e-58; rs116672159 : 0.100384683709277; rs76656467 : 0.014586434285176; rs7930349 : 0.808782083824524; rs174454 : 2.03681797033649e-63; rs1161…
DGLA_GLA	FADS3	11	61640991	61659523	4.21401e-19	32	rs75306442 : 0.484667541717123; rs174450 : 3.85567144248771e-10; rs174451 : 3.8262613713881e-18; rs174452 : 0.00251316573593587; rs174453 : 4.39302892823217e-17; rs7942717 : 7.92591602521644e-05; rs174634 : 1.57183914890045e-17; rs174635 : 1.72224321959731e-17; rs116672159 : 0.0495631486925; rs76656467 : 0.00939983414814107; rs7930349 : 0.41595977674532; rs174454 : 4.10225339862326e-18; rs1161397…
DGLA_LA	FADS3	11	61640991	61659523	1.01952e-43	32	rs75306442 : 0.00392461336789301; rs174450 : 7.10323245950075e-18; rs174451 : 8.28419766457093e-43; rs174452 : 2.76657910699968e-05; rs174453 : 9.93990209860679e-45; rs7942717 : 0.00328576142764933; rs174634 : 7.99368819615071e-32; rs174635 : 9.41865838824672e-32; rs116672159 : 0.457393550007784; rs76656467 : 0.294265598692059; rs7930349 : 0.589721258475865; rs174454 : 2.46643811580675e-33; rs116…
DPAN6_AA	FADS3	11	61640991	61659523	3.06981e-07	32	rs75306442 : 0.969380920707987; rs174450 : 0.00490828481791459; rs174451 : 2.99295143272618e-08; rs174452 : 0.0421360542241579; rs174453 : 3.65229296063408e-06; rs7942717 : 0.00569546634392494; rs174634 : 5.24986650871363e-06; rs174635 : 5.29265178139068e-06; rs116672159 : 0.102758274939045; rs76656467 : 0.0226678126947815; rs7930349 : 0.651768329560865; rs174454 : 8.76936462812907e-07; rs1161397…
EDA	FADS3	11	61640991	61659523	5.61417e-10	32	rs75306442 : 0.00718028562497695; rs174450 : 1.544272510576e-10; rs174451 : 5.36439988155429e-06; rs174452 : 0.00855176823523008; rs174453 : 7.56414336943952e-07; rs7942717 : 0.00864220451003804; rs174634 : 6.17466301035161e-08; rs174635 : 6.24280360784467e-08; rs116672159 : 0.0276616086874487; rs76656467 : 0.0188649172554389; rs7930349 : 0.668235109519286; rs174454 : 7.55433598584986e-08; rs1161…
LA	FADS3	11	61640991	61659523	6.67387e-09	32	rs75306442 : 0.234638835878173; rs174450 : 1.15473424174756e-08; rs174451 : 1.20713241601889e-08; rs174452 : 0.0254349022556968; rs174453 : 5.34043469495557e-08; rs7942717 : 0.0307369743222483; rs174634 : 2.65392859528465e-08; rs174635 : 2.7434199813699e-08; rs116672159 : 0.148131472838772; rs76656467 : 0.0304770360496175; rs7930349 : 0.220081809174321; rs174454 : 2.02443795510816e-09; rs11613975…
AA	RAB3IL1	11	61664773	61687741	8.42912e-15	28	rs13966 : 5.60298456103352e-07; rs2235093 : 4.21179697934142e-07; rs174469 : 1.87036289715007e-15; rs174470 : 4.49178324861645e-15; rs174471 : 6.03997038888976e-15; rs1151139 : 6.53408095750847e-16; rs174472 : 3.0680865495682e-08; rs111902278 : 0.883290505021197; rs174473 : 2.40229306840165e-12; rs174474 : 1.3558053768681e-12; rs174475 : 4.68055080986909e-14; rs36035416 : 1.51964837625063e-14; rs…
AA_DGLA	RAB3IL1	11	61664773	61687741	1.65195e-53	28	rs13966 : 1.64281087136596e-17; rs2235093 : 9.55783948276822e-18; rs174469 : 1.28055811444109e-54; rs174470 : 2.89928727625155e-53; rs174471 : 1.18691981834466e-28; rs1151139 : 1.48620576798711e-53; rs174472 : 1.21764016524434e-17; rs111902278 : 0.603643979250692; rs174473 : 3.63136792390992e-40; rs174474 : 2.37266745755335e-41; rs174475 : 7.64670746587824e-28; rs36035416 : 2.94818778210857e-27; …
DGLA	RAB3IL1	11	61664773	61687741	7.86772e-55	28	rs13966 : 5.69080961411638e-17; rs2235093 : 3.3573121657778e-17; rs174469 : 6.0988919989122e-56; rs174470 : 1.40168953403019e-54; rs174471 : 1.70118706021832e-25; rs1151139 : 3.41393950472863e-54; rs174472 : 1.1239968090501e-16; rs111902278 : 0.642642232224487; rs174473 : 3.94745180000109e-41; rs174474 : 2.75365321781935e-42; rs174475 : 9.7464757038931e-25; rs36035416 : 4.60020113480983e-24; rs17…
DGLA_GLA	RAB3IL1	11	61664773	61687741	4.24086e-10	28	rs13966 : 3.60499625098379e-06; rs2235093 : 3.25774518467065e-06; rs174469 : 3.28742672105443e-11; rs174470 : 4.98911510878966e-11; rs174471 : 4.67645982894716e-09; rs1151139 : 4.19479364365818e-11; rs174472 : 6.64360204607426e-05; rs111902278 : 0.0519730342136851; rs174473 : 1.08985237967251e-10; rs174474 : 5.32683494809295e-11; rs174475 : 1.02098937302848e-06; rs36035416 : 2.51424750006592e-08;…
DGLA_LA	RAB3IL1	11	61664773	61687741	4.19782e-29	28	rs13966 : 1.96168487847428e-07; rs2235093 : 1.80232591194199e-07; rs174469 : 3.254062774589e-30; rs174470 : 1.5004113979879e-29; rs174471 : 1.337399448723e-11; rs1151139 : 7.24967093154112e-29; rs174472 : 8.3953525758529e-08; rs111902278 : 0.762531308687617; rs174473 : 6.25181214055189e-22; rs174474 : 1.30035232014145e-22; rs174475 : 5.68972594281554e-11; rs36035416 : 8.95017865739059e-11; rs1744…
EDA	RAB3IL1	11	61664773	61687741	5.67479e-07	28	rs13966 : 0.0029440157042111; rs2235093 : 0.00315987474239271; rs174469 : 0.000104792024779255; rs174470 : 0.000124225490309714; rs174471 : 5.82601132952412e-08; rs1151139 : 6.44152258261643e-05; rs174472 : 0.00372933332164442; rs111902278 : 0.429450615118404; rs174473 : 0.0005997094961617; rs174474 : 0.000682835164599236; rs174475 : 4.39898001605157e-08; rs36035416 : 1.64489037749911e-07; rs1744…
LA	RAB3IL1	11	61664773	61687741	7.91241e-07	28	rs13966 : 2.07091588705738e-05; rs2235093 : 1.53915696233212e-05; rs174469 : 9.54085008055983e-08; rs174470 : 1.42238220476339e-07; rs174471 : 3.71279261377615e-07; rs1151139 : 6.13353459815383e-08; rs174472 : 5.58188629072027e-05; rs111902278 : 0.89649258248956; rs174473 : 1.04278692931652e-06; rs174474 : 9.2864834401852e-07; rs174475 : 2.76312249112083e-07; rs36035416 : 4.10251743747988e-07; rs…
AA	BEST1	11	61717293	61732987	4.44015e-07	44	rs972355 : 0.106308134929709; rs972354 : 5.60276584627293e-05; rs972353 : 0.109819937889088; rs2736597 : 0.113351240439762; rs1800007 : 0.11572214899426; rs2736595 : 0.0764714870679691; rs168991 : 0.0141136472013081; rs195169 : 0.0145840327337632; rs2727272 : 0.0775585367237629; rs2524294 : 0.112043186475633; rs195168 : 0.0148839117154635; rs195167 : 0.0959310884450398; rs195166 : 0.0455425474918…
AA_DGLA	BEST1	11	61717293	61732987	9.63725e-19	44	rs972355 : 0.00277457371760906; rs972354 : 7.46131907200386e-11; rs972353 : 0.0030638896762056; rs2736597 : 0.00326751557809889; rs1800007 : 0.00360902138675904; rs2736595 : 0.00290369351412557; rs168991 : 2.64925535202885e-05; rs195169 : 2.73472642941671e-05; rs2727272 : 0.0025917871954033; rs2524294 : 0.00327206928685836; rs195168 : 2.78596960902857e-05; rs195167 : 0.0126281259411487; rs195166 …
DGLA	BEST1	11	61717293	61732987	3.05065e-17	44	rs972355 : 0.0046459241061238; rs972354 : 1.49418185235329e-09; rs972353 : 0.00509882757584018; rs2736597 : 0.00534322887291201; rs1800007 : 0.00595168286854141; rs2736595 : 0.00729683215690434; rs168991 : 7.73783738438534e-05; rs195169 : 7.93549123020119e-05; rs2727272 : 0.00648157598448681; rs2524294 : 0.00559455241553771; rs195168 : 8.04783310505835e-05; rs195167 : 0.0191586710527691; rs195166…
DGLA_LA	BEST1	11	61717293	61732987	1.10642e-08	44	rs972355 : 0.0118007751397992; rs972354 : 4.80207021134912e-06; rs972353 : 0.0127788499673199; rs2736597 : 0.0140085615680808; rs1800007 : 0.0145289114635909; rs2736595 : 0.0239998496981859; rs168991 : 0.00297185608167566; rs195169 : 0.00301371729197129; rs2727272 : 0.0232832588144517; rs2524294 : 0.0139048954522576; rs195168 : 0.00303570667371661; rs195167 : 0.269083188562355; rs195166 : 0.18685…
AA	FTH1	11	61727190	61735132	1.88651e-07	11	rs195157 : 0.289721349542013; rs111509315 : 0.0324547715636373; rs195156 : 0.285182409189096; rs149698 : 0.000287892449542315; rs1800008 : 6.56938480263794e-07; rs58357769 : 4.64388815775204e-08; rs17185413 : 4.77947209296494e-07; rs2668897 : 0.483520425693837; rs56215258 : 3.12236325630629e-08; rs2019413 : 6.75288588141683e-07; rs4963438 : 0.626936306951917
AA_DGLA	FTH1	11	61727190	61735132	4.09464e-19	11	rs195157 : 0.0300363087464432; rs111509315 : 0.0127829662041147; rs195156 : 0.0227637306003634; rs149698 : 1.11756846188805e-06; rs1800008 : 8.35872124730123e-19; rs58357769 : 5.78679497256852e-19; rs17185413 : 1.21045615348289e-18; rs2668897 : 0.347873422884897; rs56215258 : 6.7770284343032e-20; rs2019413 : 6.90285577484329e-18; rs4963438 : 0.463564103909497
DGLA	FTH1	11	61727190	61735132	1.29615e-17	11	rs195157 : 0.0235938352583673; rs111509315 : 0.0327364952224258; rs195156 : 0.0176234756979813; rs149698 : 8.38832813143157e-06; rs1800008 : 2.99961316343495e-18; rs58357769 : 1.85657156972759e-17; rs17185413 : 5.99470081820987e-18; rs2668897 : 0.384763337843569; rs56215258 : 2.14525246639e-18; rs2019413 : 3.78884295426468e-17; rs4963438 : 0.481140677689138
DGLA_LA	FTH1	11	61727190	61735132	4.70092e-09	11	rs195157 : 0.175215227836064; rs111509315 : 0.123697256049653; rs195156 : 0.144914368513629; rs149698 : 0.0135754176481087; rs1800008 : 1.72576182546501e-09; rs58357769 : 2.13257221386425e-09; rs17185413 : 2.52754940014284e-09; rs2668897 : 0.551969419960025; rs56215258 : 7.78048860008718e-10; rs2019413 : 7.51078446927882e-09; rs4963438 : 0.604872945597366
AA	AP003733.1	11	61735453	61736755	1.10553e-06	3	rs34423736 : 1.07871950538315e-06; rs77709427 : 1.08909971888789e-06; rs79502317 : 1.10553393326825e-06
AA_DGLA	AP003733.1	11	61735453	61736755	6.71965e-17	3	rs34423736 : 6.36442950655335e-17; rs77709427 : 6.6316888742956e-17; rs79502317 : 6.97335667097664e-17
DGLA	AP003733.1	11	61735453	61736755	4.85585e-16	3	rs34423736 : 4.59916220249688e-16; rs77709427 : 4.805084481549e-16; rs79502317 : 5.05569465912768e-16
DGLA_LA	AP003733.1	11	61735453	61736755	2.47407e-08	3	rs34423736 : 2.3789860424869e-08; rs77709427 : 2.43045992648621e-08; rs79502317 : 2.48709390082766e-08
LA	PTPN6	12	7055631	7070479	6.33055e-14	16	rs2301262 : 0.0916630192696728; rs7310161 : 0.00155461662668199; rs10774452 : 9.12485536827023e-05; rs35314444 : 0.00472588730742913; rs7966756 : 3.00958238476899e-07; rs56212533 : 0.00143872407346388; rs10744724 : 7.75475694135088e-08; rs7963446 : 7.80415290100901e-08; rs185021354 : 0.154020880860645; rs2110071 : 8.38755207602035e-08; rs2110072 : 8.51772658569694e-06; rs2071079 : 7.2901818474807…
OA	PTPN6	12	7055631	7070479	6.26542e-23	16	rs2301262 : 0.0062503974027879; rs7310161 : 0.017882048819483; rs10774452 : 6.93793210132896e-07; rs35314444 : 0.000173577592669582; rs7966756 : 2.66279574256183e-09; rs56212533 : 0.000373557752778669; rs10744724 : 2.72379986425132e-09; rs7963446 : 2.72105148654092e-09; rs185021354 : 0.716732095632439; rs2110071 : 2.92127606581211e-09; rs2110072 : 5.89060536334073e-07; rs2071079 : 4.9563130345526…
OA_SA	PTPN6	12	7055631	7070479	6.40325e-11	16	rs2301262 : 0.0799273451285015; rs7310161 : 0.196166770997197; rs10774452 : 0.000751982069904713; rs35314444 : 0.00777924436438885; rs7966756 : 7.61901877691526e-05; rs56212533 : 0.00862756329256755; rs10744724 : 9.5537895248012e-05; rs7963446 : 9.5327156685478e-05; rs185021354 : 0.523694815577855; rs2110071 : 9.44864854767994e-05; rs2110072 : 0.000482761486067412; rs2071079 : 1.48732366456295e-0…
LA	EMG1	12	7072408	7105520	5.46992e-22	27	rs144107895 : 6.45719977905989e-18; rs16933011 : 9.31116724540503e-19; rs61266046 : 1.74147273200758e-14; rs75406264 : 7.76031357124766e-23; rs2110073 : 2.67214103499161e-18; rs2159887 : 0.753411718740742; rs73264607 : 3.48073511150721e-19; rs2041601 : 3.98592676337788e-18; rs7956786 : 2.40970713923214e-22; rs58788584 : 1.61359963522803e-22; rs73264610 : 1.86128405909958e-22; rs118067547 : 0.1288…
OA	EMG1	12	7072408	7105520	1.31522e-41	27	rs144107895 : 7.70732808979566e-35; rs16933011 : 7.35469162202656e-41; rs61266046 : 5.87783134503505e-29; rs75406264 : 1.85114253942011e-38; rs2110073 : 3.69253752803603e-36; rs2159887 : 0.00617985593119488; rs73264607 : 3.42900524789937e-37; rs2041601 : 8.26453474859293e-40; rs7956786 : 2.19136408231171e-39; rs58788584 : 1.4704290967803e-38; rs73264610 : 1.72476882924206e-39; rs118067547 : 0.127…
OA_SA	EMG1	12	7072408	7105520	8.10005e-20	27	rs144107895 : 8.23608680158391e-18; rs16933011 : 1.36661703379641e-19; rs61266046 : 3.9488659136161e-15; rs75406264 : 1.20235389027709e-18; rs2110073 : 1.18291865778295e-17; rs2159887 : 0.0192966308587729; rs73264607 : 1.12816731593087e-18; rs2041601 : 5.43168514661465e-20; rs7956786 : 6.26664878001097e-19; rs58788584 : 1.3035853567711e-18; rs73264610 : 6.34568832073102e-19; rs118067547 : 0.14572…
LA	U47924.27	12	7072409	7073610	6.4572e-18	1	rs144107895 : 6.45719977905989e-18
OA	U47924.27	12	7072409	7073610	7.70733e-35	1	rs144107895 : 7.70732808979566e-35
OA_SA	U47924.27	12	7072409	7073610	8.23609e-18	1	rs144107895 : 8.23608680158391e-18
LA	U47924.29	12	7074112	7074545	1.74147e-14	1	rs61266046 : 1.74147273200758e-14
OA	U47924.29	12	7074112	7074545	5.87783e-29	1	rs61266046 : 5.87783134503505e-29
OA_SA	U47924.29	12	7074112	7074545	3.94887e-15	1	rs61266046 : 3.9488659136161e-15
LA	PHB2	12	7074490	7079988	2.32045e-22	4	rs75406264 : 7.76031357124766e-23; rs2110073 : 2.67214103499161e-18; rs2159887 : 0.753411718740742; rs73264607 : 3.48073511150721e-19
OA	PHB2	12	7074490	7079988	5.5352e-38	4	rs75406264 : 1.85114253942011e-38; rs2110073 : 3.69253752803603e-36; rs2159887 : 0.00617985593119488; rs73264607 : 3.42900524789937e-37
OA_SA	PHB2	12	7074490	7079988	2.77908e-18	4	rs75406264 : 1.20235389027709e-18; rs2110073 : 1.18291865778295e-17; rs2159887 : 0.0192966308587729; rs73264607 : 1.12816731593087e-18
LA	LPCAT3	12	7085348	7125814	7.71821e-22	43	rs56157656 : 4.23593007344038e-18; rs61170325 : 2.64947155775268e-19; rs141731841 : 1.49013161411655e-22; rs1984564 : 6.49874074766173e-21; rs3764031 : 2.58542332963222e-19; rs7977677 : 1.39473445998457e-22; rs201022690 : 0.0301667967210948; rs7297026 : 1.48108066734981e-22; rs57438850 : 2.42393576614434e-19; rs12580543 : 8.14921591992759e-23; rs113783048 : 1.47855855759633e-22; rs60834108 : 1.48…
OA	LPCAT3	12	7085348	7125814	1.76725e-41	43	rs56157656 : 5.88655511748101e-40; rs61170325 : 3.0938458928327e-40; rs141731841 : 1.7589058188297e-38; rs1984564 : 1.67299206943564e-42; rs3764031 : 3.33536202497817e-40; rs7977677 : 9.00559162664138e-40; rs201022690 : 0.852073981541668; rs7297026 : 2.60284479491564e-38; rs57438850 : 4.1792607355341e-40; rs12580543 : 4.43657052058003e-40; rs113783048 : 2.81939056250864e-38; rs60834108 : 2.924227…
OA_SA	LPCAT3	12	7085348	7125814	1.0884e-19	43	rs56157656 : 3.11263758808269e-20; rs61170325 : 2.20865629697064e-19; rs141731841 : 1.44075762691845e-18; rs1984564 : 1.0303476686441e-20; rs3764031 : 2.2877539495088e-19; rs7977677 : 4.81921459704394e-19; rs201022690 : 0.713420107978507; rs7297026 : 1.7534527963177e-18; rs57438850 : 2.60861122721535e-19; rs12580543 : 4.52781231488995e-19; rs113783048 : 1.83305334757732e-18; rs60834108 : 1.868176…
LA	U47924.30	12	7087683	7089103	4.23593e-18	1	rs56157656 : 4.23593007344038e-18
OA	U47924.30	12	7087683	7089103	5.88656e-40	1	rs56157656 : 5.88655511748101e-40
OA_SA	U47924.30	12	7087683	7089103	3.11264e-20	1	rs56157656 : 3.11263758808269e-20
LA	C1S	12	7096351	7178336	1.4743e-21	118	rs201022690 : 0.0301667967210948; rs7297026 : 1.48108066734981e-22; rs57438850 : 2.42393576614434e-19; rs12580543 : 8.14921591992759e-23; rs113783048 : 1.47855855759633e-22; rs60834108 : 1.48639671036171e-22; rs200516927 : 1.24824780714305e-22; rs146656674 : 7.48595930023193e-23; rs16933023 : 6.9807533295038e-20; rs73046111 : 0.0433456294333259; rs4394918 : 1.51720242325067e-22; rs7952839 : 9.361…
OA	C1S	12	7096351	7178336	1.3209e-41	118	rs201022690 : 0.852073981541668; rs7297026 : 2.60284479491564e-38; rs57438850 : 4.1792607355341e-40; rs12580543 : 4.43657052058003e-40; rs113783048 : 2.81939056250864e-38; rs60834108 : 2.92422737908647e-38; rs200516927 : 6.17190197357838e-38; rs146656674 : 3.91038842980135e-38; rs16933023 : 3.34336449771522e-41; rs73046111 : 0.0084724865700018; rs4394918 : 4.64820726083864e-38; rs7952839 : 2.9413…
OA_SA	C1S	12	7096351	7178336	6.40624e-20	118	rs201022690 : 0.713420107978507; rs7297026 : 1.7534527963177e-18; rs57438850 : 2.60861122721535e-19; rs12580543 : 4.52781231488995e-19; rs113783048 : 1.83305334757732e-18; rs60834108 : 1.86817671150369e-18; rs200516927 : 2.49571667455093e-18; rs146656674 : 2.20082042006013e-18; rs16933023 : 4.19701313145963e-20; rs73046111 : 0.0604967559892058; rs4394918 : 2.4168561112715e-18; rs7952839 : 1.58845…
LA	RP3-461F17.1	12	7139412	7139702	3.79309e-20	1	rs58245990 : 3.79309172169733e-20
OA	RP3-461F17.1	12	7139412	7139702	5.23923e-42	1	rs58245990 : 5.23923213274164e-42
OA_SA	RP3-461F17.1	12	7139412	7139702	1.57685e-20	1	rs58245990 : 1.57684685850541e-20
LA	RP3-461F17.2	12	7148460	7148945	1.03035e-21	1	rs73266713 : 1.03035452424144e-21
OA	RP3-461F17.2	12	7148460	7148945	1.12575e-35	1	rs73266713 : 1.12575479953103e-35
OA_SA	RP3-461F17.2	12	7148460	7148945	7.23458e-17	1	rs73266713 : 7.23457617703066e-17
POA_PA_GLA_LA	NPIPA1	16	15016659	15045915	3.09398e-07	4	rs139765017 : 0.0714391900540307; rs183089299 : 0.296995943562305; rs141947264 : 0.718868332206495; rs188200378 : 8.93456118750742e-08
DGLA_LA	PDXDC1	16	15068448	15233196	5.6055e-12	225	rs28418438 : 4.95760162254977e-10; rs889379 : 2.49507830925058e-11; rs6498527 : 0.90776821452436; rs7202870 : 3.3044570668987e-10; rs7204607 : 0.855726999345595; rs28406796 : 0.987213377103482; rs11645956 : 1.58718415827349e-06; rs140692264 : 0.328486251627845; rs144316515 : 1.90370643139778e-11; rs4985128 : 2.92109330404736e-11; rs6498528 : 0.19838410812753; rs6498529 : 9.06058503488292e-10; rs8…
POA_PA_GLA_LA	PDXDC1	16	15068448	15233196	1.77641e-08	225	rs28418438 : 2.96221468000872e-09; rs889379 : 2.40143157542335e-08; rs6498527 : 0.499135907356052; rs7202870 : 1.66116211285582e-09; rs7204607 : 0.479861942257469; rs28406796 : 0.501068845895234; rs11645956 : 3.18617494369202e-07; rs140692264 : 0.452371163132549; rs144316515 : 4.36240379855714e-07; rs4985128 : 3.75999596043459e-07; rs6498528 : 0.253994779131509; rs6498529 : 8.19047535219233e-10; …
DGLA_LA	RP11-680G24.4	16	15082116	15084017	6.95672e-11	4	rs4985167 : 2.5481032246762e-11; rs139221308 : 0.675960836308974; rs145963881 : 0.473740323941894; rs9928601 : 8.69707014153133e-09
POA_PA_GLA_LA	RP11-680G24.4	16	15082116	15084017	1.61857e-07	4	rs4985167 : 2.66112495280546e-07; rs139221308 : 0.360201779280876; rs145963881 : 0.328300169697059; rs9928601 : 5.9284843670261e-08
DGLA_LA	NTAN1	16	15131710	15149921	3.0855e-12	38	rs1135999 : 9.06444800597962e-12; rs1136001 : 9.06163812786975e-12; rs2740 : 9.0724184844067e-12; rs12934778 : 0.113651099007086; rs34614532 : 8.10125934997157e-12; rs14347 : 8.54633856206339e-12; rs11863214 : 0.363742049903932; rs16966953 : 1.0949289588539e-11; rs16966952 : 1.25339869121874e-11; rs4985152 : 1.05082663002464e-11; rs4985151 : 0.197840963137269; rs4985150 : 1.04647405162725e-11; rs…
EDA	NTAN1	16	15131710	15149921	8.747e-07	38	rs1135999 : 2.14979949936367e-07; rs1136001 : 2.14282756152928e-07; rs2740 : 2.07518950939183e-07; rs12934778 : 0.844466588799791; rs34614532 : 2.72334532682168e-07; rs14347 : 1.95508714038102e-07; rs11863214 : 0.207770134907404; rs16966953 : 1.31253785845369e-07; rs16966952 : 1.76300042525805e-07; rs4985152 : 1.9970283589708e-07; rs4985151 : 0.00317508224087978; rs4985150 : 2.05874432728642e-07;…
POA_PA_GLA_LA	NTAN1	16	15131710	15149921	3.38113e-09	38	rs1135999 : 3.14373082903128e-07; rs1136001 : 3.17029331933804e-07; rs2740 : 3.33937795639813e-07; rs12934778 : 0.562653914426455; rs34614532 : 3.56983982738468e-07; rs14347 : 3.65338041540752e-07; rs11863214 : 0.332633471944998; rs16966953 : 3.66376016625139e-07; rs16966952 : 3.81502498712254e-07; rs4985152 : 5.23460181393497e-07; rs4985151 : 0.0420791890621197; rs4985150 : 5.75806042487465e-07;…
DGLA_LA	RRN3	16	15153879	15188174	1.09196e-09	51	rs3751877 : 0.0206132592432042; rs11551276 : 0.379224669461199; rs2966157 : 0.0762002654766662; rs2941260 : 0.0757832977980932; rs2941259 : 0.0784433264427007; rs60983572 : 0.378504382922695; rs2941258 : 0.126778234627189; rs2377197 : 0.164784132109609; rs62039514 : 0.770508336431151; rs56212104 : 0.167584431326288; rs11075254 : 0.14473082144974; rs11075255 : 0.131122648114269; rs2941257 : 0.1648…
POA_PA_GLA_LA	RRN3	16	15153879	15188174	6.38418e-09	51	rs3751877 : 0.450454573107487; rs11551276 : 0.330587441318716; rs2966157 : 0.232199598095717; rs2941260 : 0.197271270675557; rs2941259 : 0.227468808146378; rs60983572 : 0.331308368034733; rs2941258 : 0.509306335871707; rs2377197 : 0.277529143594905; rs62039514 : 0.00463692171260684; rs56212104 : 0.27779430150163; rs11075254 : 0.314061666887748; rs11075255 : 0.817080576621323; rs2941257 : 0.279946…
DGLA_LA	RP11-72I8.1	16	15188268	15203054	4.02835e-07	7	rs28360901 : 0.134409155274054; rs148664265 : 9.01848060385808e-08; rs71388760 : 0.359618912837703; rs76588997 : 0.436188441176491; rs151160356 : 2.00121384755083e-06; rs62039525 : 0.298438055208444; rs141901913 : 0.280351689975704
POA_PA_GLA_LA	RP11-72I8.1	16	15188268	15203054	1.40785e-06	7	rs28360901 : 0.474940145124164; rs148664265 : 0.000114022484033933; rs71388760 : 0.616119062028106; rs76588997 : 0.624443682227051; rs151160356 : 3.15182363210185e-07; rs62039525 : 0.462065342952068; rs141901913 : 0.761463501592562
DGLA_LA	PKD1P6	16	15219099	15248421	3.23857e-07	23	rs7404570 : 0.197625707220841; rs2941262 : 0.224189228902218; rs9923527 : 0.191691922629342; rs150519812 : 0.199719170773269; rs62039547 : 0.345331809170143; rs118186179 : 0.320424547406503; rs201984661 : 0.14699426325209; rs183536851 : 0.000500038021181933; rs151262004 : 0.367315148254489; rs142108136 : 3.55461493627866e-08; rs150678356 : 3.38194030154243e-08; rs149853686 : 0.834140513857099; rs…
